# Supplementary material for: CD301b+ monocyte-derived dendritic cells mediate resistance to radiotherapy
Source: J Exp Med. 2025 Mar 27;222(6):e20231717. doi: 10.1084/jem.20231717 (PMC11949126; doi:10.1084/jem.20231717)
Supplement: Table S1 — shows cellular signatures used in this study. [file jem_20231717_tables1.xlsx]

## Sheet: Supplementary Table S1
Supplementary Table S1
Cellular signatures used for expression overlay.
DC2 (Nanostring_top 25 genes)	Ccl17	Ccl22	Fscn1	Ear3	H2-DMb2	H2-Ob	Dpp4	Timd4	Nectin1	Socs2
	Serpinb9	Retnla	Irf4	Clec9a	Cdh1	Rnase2a	Fgfr1	Pdcd1lg2	Il1r2	Ttk
	Fasn	Batf3	Gpr183	Flt3	B4galt4
TAM (Nanostring_top 25 genes)	Ccl8	Vcam1	Serpinb6a	Hpgds	Ptgds	Retnla	Pf4	C1qc	Apoe	Fabp4
	Mrc1	Adgre1	Pparg	Cd38	Sesn1	C1qa	Birc5	Nr1h3	C4a	C1qb
	Stab1	Cdc20	Ctsd	Cebpg	Kif20a
Monocytes (Nanostring_CRT only, Tadepalli et al. 2023)	Mmp8	Sell	Chil4	Chil3	Ifnb1	Hdc	Tnfaip6	Il6	Mx1	Itgal
(top 10 genes)
MonoACT (Nanostring_CRT only, Tadepalli et al. 2023)	Chil4	Sell	Cxcl14	Chil3	Cav1	Arg1	Ccl17	Cxcl3	Tnf	Siglec1
(top 10 genes)
moDC (Zhang et al, 2020)	Bcl3	Bhlhe40	Cbfa2t3	Cd209a	Cd300a	Cd83	Itgb7	Vrk1	Napsa	Ms4a4c
moDC (Harasymowicz et al 2021)	Napsa	Cd209a	Klrd1	Clec10a
