# Supplementary material for: CD301b+ monocyte-derived dendritic cells mediate resistance to radiotherapy
Source: J Exp Med. 2025 Mar 27;222(6):e20231717. doi: 10.1084/jem.20231717 (PMC11949126; doi:10.1084/jem.20231717)
Supplement: Table S2 — shows DEGs in each myeloid cluster, measured by scRNAseq. [file jem_20231717_tables2.xlsx]

## Sheet: Supplementary Table S2
Supplementary Table S2:
Differentially expressed genes between all myeloid clusters of scRNAseq. Calculated using find Markers function.
gene	avg_log2FC	pct.1	pct.2	p_val	p_val_adj	cluster
Gsr	2.30022	0.956	0.301	< 2.22E-308	< 2.22E-308	Mono_1
Hp	2.25367	0.854	0.203	< 2.22E-308	< 2.22E-308	Mono_1
Ifitm6	2.22505	0.944	0.281	< 2.22E-308	< 2.22E-308	Mono_1
Gda	1.86748	0.991	0.733	< 2.22E-308	< 2.22E-308	Mono_1
Itgal	1.69655	0.81	0.308	< 2.22E-308	< 2.22E-308	Mono_1
Mgst1	1.58252	0.791	0.256	< 2.22E-308	< 2.22E-308	Mono_1
Adgre4	1.53195	0.569	0.095	< 2.22E-308	< 2.22E-308	Mono_1
Ace	1.23227	0.447	0.036	< 2.22E-308	< 2.22E-308	Mono_1
Adgre5	1.54315	0.961	0.525	1.61052e-307	5.19957e-303	Mono_1
F5	1.2625	0.571	0.116	1.92362e-305	6.21042e-301	Mono_1
Plcb1	2.07914	0.856	0.336	3.35774e-296	1.08405e-291	Mono_1
Smpdl3a	1.63105	0.915	0.527	6.75528e-293	2.18094e-288	Mono_1
Hpgd	0.93796	0.391	0.053	7.41811e-281	2.39494e-276	Mono_1
Msrb1	1.44862	0.978	0.826	2.41032e-280	7.78171e-276	Mono_1
Grk5	2.23294	0.861	0.405	2.9932e-279	9.66354e-275	Mono_1
Rasgrp2	0.922096	0.567	0.132	3.21798e-274	1.03893e-269	Mono_1
Ceacam1	0.915873	0.494	0.098	1.35428e-269	4.37231e-265	Mono_1
H3f3a	0.845401	0.995	0.991	1.25069e-266	4.03786e-262	Mono_1
Lyz2	1.79946	0.997	0.96	1.60018e-263	5.1662e-259	Mono_1
Nedd9	1.92859	0.915	0.549	5.78313e-258	1.86708e-253	Mono_1
Cd244a	1.33658	0.774	0.319	5.56079e-257	1.7953e-252	Mono_1
Ccdc88c	0.60011	0.376	0.055	4.95695e-252	1.60035e-247	Mono_1
Treml4	1.00118	0.421	0.074	4.58666e-249	1.4808e-244	Mono_1
Plac8	1.51994	0.992	0.802	1.03886e-246	3.35395e-242	Mono_1
Arhgap26	1.46475	0.976	0.722	5.12383e-236	1.65423e-231	Mono_1
Samhd1	1.43987	0.997	0.943	7.071e-236	2.28287e-231	Mono_1
Tyrobp	0.830063	0.993	0.983	1.36513e-235	4.40731e-231	Mono_1
Ptpn1	1.29134	0.987	0.883	5.11068e-234	1.64998e-229	Mono_1
Zfyve9	1.09469	0.707	0.256	9.96382e-230	3.21682e-225	Mono_1
Cebpb	1.09939	0.999	0.916	1.05925e-228	3.41979e-224	Mono_1
Coro1a	0.938356	0.988	0.945	1.23514e-225	3.98765e-221	Mono_1
Cd177	0.629803	0.38	0.066	9.51595e-212	3.07222e-207	Mono_1
Sorl1	1.05663	0.773	0.373	5.06575e-207	1.63548e-202	Mono_1
Cytip	1.04309	0.995	0.852	9.12649e-205	2.94649e-200	Mono_1
Emilin2	1.01453	0.966	0.801	9.82613e-194	3.17237e-189	Mono_1
Cybb	1.04899	0.993	0.867	2.10323e-193	6.79027e-189	Mono_1
Gpcpd1	1.35292	0.92	0.699	2.53501e-191	8.18428e-187	Mono_1
Klra2	1.09848	0.944	0.648	5.98132e-190	1.93107e-185	Mono_1
Ptprc	0.941811	0.996	0.961	6.44802e-187	2.08174e-182	Mono_1
Ifngr1	1.12345	0.937	0.76	1.27041e-186	4.10151e-182	Mono_1
Ldlrad3	1.07416	0.593	0.214	1.51842e-180	4.9022e-176	Mono_1
Aldh2	0.965746	0.881	0.643	4.49818e-178	1.45224e-173	Mono_1
Fgr	1.27859	0.928	0.7	7.95768e-175	2.56914e-170	Mono_1
Tiam2	0.468905	0.256	0.036	1.80233e-171	5.81882e-167	Mono_1
Napsa	0.889583	0.984	0.736	1.83166e-171	5.9135e-167	Mono_1
Pou2f2	1.55943	0.778	0.423	1.60097e-170	5.16873e-166	Mono_1
Flna	0.966994	0.918	0.708	5.35434e-169	1.72865e-164	Mono_1
Heg1	1.14678	0.461	0.131	1.12342e-168	3.62698e-164	Mono_1
Klf3	1.09037	0.869	0.609	8.33833e-168	2.69203e-163	Mono_1
Stk10	1.50419	0.754	0.428	9.8409e-167	3.17713e-162	Mono_1
Gm9733	0.811822	0.684	0.279	4.3481e-166	1.40378e-161	Mono_1
Rps27	0.589359	0.993	0.975	4.48865e-165	1.44916e-160	Mono_1
Stk17b	1.05365	0.963	0.784	7.39652e-165	2.38797e-160	Mono_1
Prr13	1.01885	0.915	0.739	1.11776e-164	3.6087e-160	Mono_1
Ifitm2	0.894804	0.993	0.96	2.35916e-164	7.61655e-160	Mono_1
Tln1	0.859089	0.963	0.869	9.62147e-163	3.10629e-158	Mono_1
Gm1673	0.413319	0.267	0.042	4.88674e-160	1.57768e-155	Mono_1
Dgkg	1.01778	0.557	0.193	2.34352e-158	7.56605e-154	Mono_1
Ifitm3	0.843236	0.993	0.971	2.15851e-156	6.96876e-152	Mono_1
Sell	0.961709	0.58	0.21	8.34914e-154	2.69552e-149	Mono_1
Tpt1	0.442307	0.997	0.994	9.07798e-153	2.93083e-148	Mono_1
Nadk	0.940114	0.831	0.615	7.75969e-149	2.50522e-144	Mono_1
Arhgdib	0.66648	0.99	0.93	4.09223e-147	1.32118e-142	Mono_1
Fam49a	1.0068	0.821	0.513	1.74557e-146	5.63558e-142	Mono_1
Cd300a	0.942679	0.944	0.77	1.92474e-146	6.21404e-142	Mono_1
Arhgef37	0.491903	0.357	0.082	2.73798e-145	8.83956e-141	Mono_1
Taldo1	0.748899	0.98	0.914	1.02704e-143	3.31581e-139	Mono_1
Btg1	0.775213	0.996	0.973	2.00492e-143	6.4729e-139	Mono_1
Msn	0.838058	0.984	0.941	6.42988e-143	2.07589e-138	Mono_1
Pglyrp1	0.833958	0.307	0.064	1.14371e-141	3.69248e-137	Mono_1
Trem3	0.718383	0.447	0.14	2.0871e-141	6.73821e-137	Mono_1
Klhl2	0.924174	0.757	0.447	5.4155e-141	1.74839e-136	Mono_1
Xylt1	1.08706	0.958	0.78	1.33302e-139	4.30367e-135	Mono_1
Tpd52	0.7288	0.995	0.937	5.26587e-137	1.70009e-132	Mono_1
Spn	0.804652	0.38	0.107	2.92913e-134	9.45669e-130	Mono_1
Tgfb1	0.87503	0.961	0.876	6.2799e-134	2.02747e-129	Mono_1
Samsn1	0.83888	0.875	0.59	2.83034e-133	9.13776e-129	Mono_1
Gngt2	1.43239	0.899	0.759	4.65315e-132	1.50227e-127	Mono_1
Tnfrsf1a	0.773075	0.884	0.719	1.87558e-131	6.05532e-127	Mono_1
Rps14	0.447234	0.995	0.984	6.52145e-130	2.10545e-125	Mono_1
Ssh2	0.97634	0.81	0.52	7.67348e-130	2.47738e-125	Mono_1
Itga4	0.885166	0.914	0.655	2.36116e-129	7.62301e-125	Mono_1
Rps9	0.541109	0.995	0.985	4.09256e-129	1.32128e-124	Mono_1
Mrpl33	0.801374	0.963	0.894	8.59391e-127	2.77454e-122	Mono_1
Srgn	0.538045	0.997	0.986	8.36566e-126	2.70085e-121	Mono_1
Add3	0.832481	0.658	0.349	7.12104e-125	2.29903e-120	Mono_1
Atp1a1	0.790843	0.923	0.801	2.29909e-124	7.42261e-120	Mono_1
Cdk2ap2	1.02753	0.916	0.759	4.97138e-122	1.60501e-117	Mono_1
Lyn	0.673405	0.999	0.963	3.50477e-120	1.13152e-115	Mono_1
Stat3	0.754786	0.966	0.874	5.64911e-120	1.82382e-115	Mono_1
Mcemp1	0.832697	0.77	0.451	2.07652e-119	6.70405e-115	Mono_1
Mpeg1	0.739914	0.973	0.845	2.81848e-119	9.09947e-115	Mono_1
Nxpe4	0.380149	0.297	0.069	7.27093e-119	2.34742e-114	Mono_1
Ldlr	0.928248	0.805	0.546	1.06898e-116	3.45121e-112	Mono_1
Chil3	2.13844	0.673	0.381	1.2314e-116	3.97557e-112	Mono_1
Trps1	0.871975	0.99	0.921	8.64903e-115	2.79234e-110	Mono_1
Diaph1	0.663781	0.973	0.908	2.64113e-114	8.52688e-110	Mono_1
Fau	0.420176	0.997	0.991	3.38126e-114	1.09164e-109	Mono_1
Rps27a	0.461031	0.996	0.987	4.53866e-114	1.46531e-109	Mono_1
Fmnl1	0.746621	0.8	0.595	9.76289e-114	3.15195e-109	Mono_1
Cd44	0.762205	0.992	0.938	3.97803e-113	1.28431e-108	Mono_1
Bcl3	0.797116	0.698	0.441	7.03916e-112	2.27259e-107	Mono_1
Arhgef10l	0.796679	0.728	0.454	9.98738e-112	3.22443e-107	Mono_1
Lrrfip1	0.699701	0.975	0.892	2.65858e-109	8.58323e-105	Mono_1
Ncf2	0.626706	0.98	0.871	6.76082e-109	2.18273e-104	Mono_1
Eif1	0.482642	0.99	0.981	7.41414e-108	2.39366e-103	Mono_1
Clec4e	0.833743	0.818	0.513	4.57597e-107	1.47735e-102	Mono_1
Stxbp6	1.06159	0.599	0.299	8.3222e-107	2.68682e-102	Mono_1
Gpr132	0.705003	0.946	0.794	8.31335e-106	2.68397e-101	Mono_1
Lsp1	0.606351	0.984	0.806	1.46427e-105	4.72739e-101	Mono_1
Cdkn2d	0.75117	0.557	0.27	1.7272e-105	5.57626e-101	Mono_1
Alox5ap	0.648016	0.982	0.913	4.24123e-105	1.36928e-100	Mono_1
6430548M08Rik	0.444154	0.376	0.123	4.61435e-105	1.48974e-100	Mono_1
Actg1	0.612161	0.997	0.986	2.08115e-104	6.719e-100	Mono_1
Ms4a4a	0.871946	0.63	0.334	4.90983e-103	1.58514e-98	Mono_1
Lst1	0.678423	0.99	0.885	7.07038e-103	2.28267e-98	Mono_1
Eif3f	0.623392	0.969	0.905	1.06419e-102	3.43575e-98	Mono_1
Tmed5	0.650614	0.935	0.836	1.34454e-102	4.34086e-98	Mono_1
Ext1	0.950363	0.945	0.843	1.94642e-101	6.28401e-97	Mono_1
Tmem38b	0.580686	0.541	0.261	4.41679e-101	1.42596e-96	Mono_1
Slpi	1.14372	0.458	0.167	5.14167e-101	1.65999e-96	Mono_1
Sat1	0.95516	0.99	0.949	1.08556e-100	3.50474e-96	Mono_1
St3gal4	0.945461	0.708	0.476	2.45536e-99	7.92712e-95	Mono_1
Ap1s2	0.645818	0.745	0.526	2.80343e-98	9.05088e-94	Mono_1
Thbs1	1.34111	0.833	0.665	2.28089e-97	7.36386e-93	Mono_1
Tmc6	0.52209	0.426	0.171	2.40595e-97	7.76762e-93	Mono_1
Rap1b	0.678376	0.991	0.972	4.91553e-97	1.58698e-92	Mono_1
Cmss1	0.611306	0.996	0.985	7.15244e-97	2.30917e-92	Mono_1
Fry	0.732532	0.567	0.282	2.12216e-96	6.85141e-92	Mono_1
Klf13	0.750266	0.873	0.736	2.57125e-96	8.3013e-92	Mono_1
E230029C05Rik	1.09076	0.762	0.545	6.58379e-96	2.12558e-91	Mono_1
Nfe2l2	0.734946	0.965	0.914	9.44443e-96	3.04913e-91	Mono_1
Jarid2	0.724858	0.975	0.911	1.61363e-95	5.2096e-91	Mono_1
Prkce	0.756979	0.698	0.432	8.4129e-94	2.7161e-89	Mono_1
Gm15987	0.898178	0.516	0.237	1.12029e-93	3.61684e-89	Mono_1
Spata13	0.682256	0.463	0.202	1.40536e-93	4.53721e-89	Mono_1
Gpr35	0.697011	0.865	0.696	5.36045e-93	1.73062e-88	Mono_1
Nab1	0.650879	0.807	0.634	1.98768e-91	6.41721e-87	Mono_1
Slc44a2	0.546328	0.477	0.218	5.08227e-90	1.64081e-85	Mono_1
Il17ra	0.752995	0.654	0.406	5.93774e-90	1.917e-85	Mono_1
Mir142hg	0.563112	0.979	0.924	2.30266e-89	7.43412e-85	Mono_1
Krt80	0.574811	0.486	0.227	1.4439e-88	4.66162e-84	Mono_1
Vav3	0.749089	0.962	0.897	9.91816e-88	3.20208e-83	Mono_1
Trem1	0.637682	0.536	0.259	2.91777e-87	9.42001e-83	Mono_1
Agpat4	0.836405	0.876	0.718	2.9302e-87	9.46016e-83	Mono_1
Foxp1	0.728809	0.94	0.834	3.12179e-87	1.00787e-82	Mono_1
Camk2d	0.792427	0.902	0.767	2.44744e-86	7.90156e-82	Mono_1
Prdx5	0.536742	0.984	0.939	2.55634e-86	8.25315e-82	Mono_1
Map3k5	0.791711	0.695	0.454	9.27352e-86	2.99396e-81	Mono_1
Rap1a	0.622603	0.978	0.943	1.39404e-85	4.50064e-81	Mono_1
Apoc2	1.09535	0.686	0.428	4.08249e-85	1.31803e-80	Mono_1
Cmip	0.635246	0.993	0.958	2.05914e-84	6.64793e-80	Mono_1
Ccl6	0.660417	0.961	0.805	3.06207e-84	9.88588e-80	Mono_1
Gpx1	0.602931	0.988	0.951	1.62554e-83	5.24806e-79	Mono_1
Csf1r	0.623638	0.957	0.81	6.86764e-83	2.21722e-78	Mono_1
Cd14	0.943691	0.948	0.853	1.23109e-82	3.97458e-78	Mono_1
Emb	0.790055	0.858	0.755	9.00652e-82	2.90776e-77	Mono_1
Gm21188	0.709283	0.786	0.614	1.09216e-81	3.52605e-77	Mono_1
Dusp3	0.597903	0.796	0.647	1.8755e-81	6.05504e-77	Mono_1
Fyb	0.664977	0.973	0.861	4.94287e-81	1.5958e-76	Mono_1
Rras	0.606106	0.61	0.388	5.08644e-81	1.64216e-76	Mono_1
Irf1	0.865615	0.786	0.589	1.36e-80	4.39075e-76	Mono_1
Slk	0.620823	0.852	0.731	1.50366e-80	4.85455e-76	Mono_1
Mefv	0.642651	0.655	0.423	1.68293e-80	5.43335e-76	Mono_1
Rap1gap2	0.894723	0.593	0.351	2.09312e-80	6.75764e-76	Mono_1
Gmfg	0.55756	0.949	0.853	5.27839e-80	1.70413e-75	Mono_1
Ikbkb	0.590325	0.867	0.734	1.00443e-79	3.24281e-75	Mono_1
Rpl34	0.349684	0.996	0.982	3.27879e-78	1.05856e-73	Mono_1
Ier2	0.643957	0.809	0.639	3.88899e-78	1.25556e-73	Mono_1
Kdm6b	0.546333	0.953	0.836	2.93324e-77	9.46997e-73	Mono_1
Svil	0.781586	0.813	0.633	4.33037e-77	1.39806e-72	Mono_1
Cd53	0.4604	0.984	0.934	4.52853e-77	1.46203e-72	Mono_1
Snx18	0.627036	0.886	0.747	6.71123e-77	2.16672e-72	Mono_1
Sbno2	0.632029	0.804	0.671	1.22593e-76	3.95793e-72	Mono_1
Rpl7	0.376015	0.995	0.975	2.78108e-76	8.97871e-72	Mono_1
Ddx3x	0.60211	0.846	0.72	4.004e-76	1.29269e-71	Mono_1
Sgms2	0.691312	0.588	0.311	6.52304e-76	2.10596e-71	Mono_1
Gstm1	0.446488	0.41	0.178	7.66152e-76	2.47352e-71	Mono_1
Tmsb10	0.535559	0.996	0.98	2.88654e-75	9.31919e-71	Mono_1
Ywhaz	0.496984	0.966	0.906	1.22283e-74	3.9479e-70	Mono_1
Rplp0	0.417234	0.99	0.982	7.4376e-74	2.40123e-69	Mono_1
Runx1	0.698865	0.986	0.92	8.31865e-74	2.68568e-69	Mono_1
Ppp2r5a	0.670792	0.854	0.754	1.76432e-73	5.69611e-69	Mono_1
Acap2	0.647574	0.855	0.765	1.85452e-73	5.98731e-69	Mono_1
Hopx	0.639894	0.57	0.344	5.02863e-73	1.62349e-68	Mono_1
Serinc3	0.536182	0.949	0.875	2.59891e-72	8.39057e-68	Mono_1
Glud1	0.541484	0.932	0.835	4.09559e-72	1.32226e-67	Mono_1
Sec24b	0.627384	0.809	0.675	6.61879e-72	2.13688e-67	Mono_1
Rasa3	0.570616	0.635	0.422	1.39028e-71	4.4885e-67	Mono_1
Mirt1	0.400706	0.284	0.094	2.82903e-71	9.13351e-67	Mono_1
Bin2	0.591828	0.724	0.571	9.19589e-71	2.96889e-66	Mono_1
Prkch	0.833183	0.71	0.529	1.45785e-70	4.70667e-66	Mono_1
Itgb2	0.557548	0.944	0.849	1.67648e-70	5.41252e-66	Mono_1
Nfkbia	0.666061	0.946	0.827	1.7207e-70	5.55529e-66	Mono_1
Itgb7	0.647613	0.703	0.489	4.07642e-70	1.31607e-65	Mono_1
Ramp1	0.534247	0.58	0.364	7.37012e-70	2.37944e-65	Mono_1
Fosl2	0.544311	0.905	0.802	1.31311e-69	4.23937e-65	Mono_1
S100a4	0.576286	0.979	0.911	3.35475e-69	1.08308e-64	Mono_1
Lcp2	0.789539	0.79	0.65	9.41419e-69	3.03937e-64	Mono_1
Foxn3	0.759362	0.919	0.848	3.72434e-68	1.2024e-63	Mono_1
Notch2	0.644118	0.848	0.733	7.37681e-68	2.3816e-63	Mono_1
Arpc1b	0.358858	0.996	0.976	1.03436e-67	3.33942e-63	Mono_1
Rbms1	0.451509	0.993	0.952	1.11976e-67	3.61516e-63	Mono_1
Rpl10	0.368629	0.988	0.971	3.39135e-67	1.0949e-62	Mono_1
H2afj	0.497033	0.94	0.885	1.13995e-66	3.68033e-62	Mono_1
Kras	0.507459	0.924	0.846	2.09426e-66	6.76133e-62	Mono_1
Map3k14	0.65445	0.756	0.553	2.53323e-66	8.17854e-62	Mono_1
Fbxl5	0.602057	0.707	0.549	5.91793e-66	1.9106e-61	Mono_1
Ifi207	0.506168	0.965	0.884	2.49785e-65	8.0643e-61	Mono_1
Nhsl2	0.373523	0.294	0.107	4.50688e-65	1.45505e-60	Mono_1
Fn1	0.726496	0.668	0.414	1.72527e-64	5.57003e-60	Mono_1
Ripor2	0.415628	0.267	0.089	6.4496e-64	2.08225e-59	Mono_1
Arhgap15	0.604662	0.948	0.82	9.43712e-64	3.04677e-59	Mono_1
Dock2	0.558898	0.974	0.929	1.95161e-63	6.30078e-59	Mono_1
Pde4b	0.603014	0.952	0.819	2.48083e-63	8.00935e-59	Mono_1
Mbp	0.706555	0.599	0.402	3.03296e-63	9.79191e-59	Mono_1
Thbd	0.366304	0.322	0.121	3.53126e-63	1.14007e-58	Mono_1
Sem1	0.360544	0.984	0.971	3.57953e-63	1.15565e-58	Mono_1
Nfil3	0.492143	0.91	0.802	5.46197e-63	1.7634e-58	Mono_1
Lrrc8b	0.555335	0.456	0.244	1.16128e-62	3.74919e-58	Mono_1
Ahnak	0.717071	0.914	0.868	6.49632e-62	2.09734e-57	Mono_1
Stap1	0.684114	0.85	0.693	2.13627e-61	6.89695e-57	Mono_1
Ccnd3	0.65554	0.778	0.591	2.64164e-61	8.52854e-57	Mono_1
Atp1a3	0.495734	0.482	0.274	3.5628e-61	1.15025e-56	Mono_1
Birc3	0.622489	0.833	0.708	6.27583e-61	2.02615e-56	Mono_1
Camkk2	0.674083	0.665	0.496	6.70624e-61	2.16511e-56	Mono_1
Id3	0.715135	0.382	0.172	8.32034e-61	2.68622e-56	Mono_1
Cyth1	0.437332	0.962	0.878	1.6073e-60	5.18916e-56	Mono_1
Gpr141	0.638459	0.719	0.508	3.33767e-60	1.07757e-55	Mono_1
Pdlim1	0.4387	0.392	0.183	3.79104e-60	1.22394e-55	Mono_1
Tnfsf13	0.514684	0.599	0.398	1.30351e-59	4.20838e-55	Mono_1
Nfam1	0.504878	0.676	0.512	2.22602e-59	7.1867e-55	Mono_1
Sirpb1c	0.5598	0.757	0.585	2.4496e-59	7.90855e-55	Mono_1
Crip1	0.658115	0.971	0.958	7.13928e-59	2.30492e-54	Mono_1
Nuak2	0.50339	0.797	0.669	9.68723e-59	3.12752e-54	Mono_1
Rac2	0.466478	0.911	0.787	1.03026e-58	3.32621e-54	Mono_1
Fxyd5	0.381386	0.996	0.971	2.92524e-58	9.44412e-54	Mono_1
Smpdl3b	0.724262	0.363	0.171	3.4444e-58	1.11202e-53	Mono_1
Pim1	0.416103	0.993	0.95	4.94702e-58	1.59714e-53	Mono_1
Rhoa	0.368535	0.99	0.969	5.2383e-58	1.69119e-53	Mono_1
AI839979	0.614161	0.549	0.357	7.96632e-58	2.57193e-53	Mono_1
Il6ra	0.50661	0.761	0.627	1.18029e-57	3.81057e-53	Mono_1
Rbpms	0.65929	0.473	0.268	1.42067e-57	4.58663e-53	Mono_1
Tmem51	0.650956	0.608	0.435	3.16054e-57	1.02038e-52	Mono_1
Stim2	0.63691	0.638	0.475	3.94133e-57	1.27246e-52	Mono_1
Srsf5	0.477457	0.902	0.845	7.05706e-57	2.27837e-52	Mono_1
Ms4a6c	0.440085	0.99	0.928	2.37254e-56	7.65975e-52	Mono_1
Trf	0.635721	0.752	0.566	6.49978e-56	2.09845e-51	Mono_1
Prkcb	0.574902	0.631	0.425	1.82993e-55	5.90792e-51	Mono_1
Adipor2	0.471553	0.682	0.55	1.51431e-54	4.88894e-50	Mono_1
Plaur	0.492536	0.988	0.864	1.9442e-54	6.27684e-50	Mono_1
Vcan	1.1324	0.492	0.285	3.51088e-54	1.13349e-49	Mono_1
Myl12b	0.389691	0.961	0.904	4.3894e-54	1.41712e-49	Mono_1
Nsf	0.689543	0.858	0.779	6.72338e-54	2.17064e-49	Mono_1
Ppp1r2	0.485551	0.844	0.772	1.4444e-53	4.66324e-49	Mono_1
Nupr1	0.634667	0.729	0.564	1.6745e-53	5.40614e-49	Mono_1
Mapkapk2	0.498579	0.923	0.856	2.0527e-53	6.62715e-49	Mono_1
Xbp1	0.528572	0.786	0.692	2.42837e-53	7.83999e-49	Mono_1
Cfh	0.698183	0.332	0.149	4.00246e-53	1.29219e-48	Mono_1
Itch	0.532224	0.762	0.664	5.67196e-53	1.83119e-48	Mono_1
Capzb	0.349257	0.984	0.956	1.16172e-52	3.75061e-48	Mono_1
Stk24	0.560478	0.716	0.596	1.22298e-52	3.94838e-48	Mono_1
Foxn2	0.548575	0.693	0.559	1.45161e-52	4.68654e-48	Mono_1
Shisa5	0.411884	0.945	0.882	4.75155e-52	1.53404e-47	Mono_1
Fyn	0.593216	0.882	0.764	8.4118e-52	2.71575e-47	Mono_1
Apobec1	0.495252	0.946	0.82	1.45949e-51	4.71197e-47	Mono_1
Lamp2	0.484571	0.969	0.945	1.60212e-51	5.17243e-47	Mono_1
Sub1	0.366451	0.976	0.943	1.64334e-51	5.30553e-47	Mono_1
Slfn2	0.419841	0.986	0.938	2.14219e-51	6.91605e-47	Mono_1
Cdc42ep2	0.443097	0.299	0.128	4.76926e-51	1.53976e-46	Mono_1
Runx2	0.7992	0.545	0.366	5.83494e-51	1.88381e-46	Mono_1
Ndel1	0.424772	0.942	0.883	6.20493e-51	2.00326e-46	Mono_1
Rpl18a	0.307997	0.992	0.981	2.48507e-50	8.02304e-46	Mono_1
Rpl37a	0.274905	0.992	0.986	5.28689e-50	1.70687e-45	Mono_1
Ahr	0.638196	0.685	0.536	6.11162e-50	1.97314e-45	Mono_1
Cers6	0.677459	0.927	0.849	1.27843e-49	4.12743e-45	Mono_1
Smad3	0.557769	0.54	0.344	2.1108e-49	6.81473e-45	Mono_1
Abca7	0.369142	0.405	0.223	2.19491e-49	7.08627e-45	Mono_1
Snrpb	0.413775	0.911	0.85	4.42635e-49	1.42905e-44	Mono_1
Rps13	0.284879	0.991	0.979	4.94571e-49	1.59672e-44	Mono_1
Stx11	0.492191	0.531	0.345	5.12055e-49	1.65317e-44	Mono_1
Gm5150	0.470586	0.553	0.36	6.25828e-49	2.02049e-44	Mono_1
Tspan13	0.484511	0.737	0.547	8.60119e-49	2.77689e-44	Mono_1
Rps16	0.269212	0.991	0.986	8.64416e-49	2.79077e-44	Mono_1
Snx20	0.450991	0.925	0.856	1.93241e-48	6.23879e-44	Mono_1
D16Ertd472e	0.517837	0.519	0.341	1.67405e-47	5.40468e-43	Mono_1
Eif4g3	0.4567	0.81	0.724	4.53126e-47	1.46292e-42	Mono_1
F13a1	0.452256	0.702	0.477	4.73911e-47	1.53002e-42	Mono_1
Trim25	0.393519	0.958	0.881	4.97094e-47	1.60487e-42	Mono_1
Sqor	0.393042	0.489	0.318	6.31946e-47	2.04024e-42	Mono_1
Slc11a1	0.466435	0.837	0.664	8.68978e-47	2.8055e-42	Mono_1
Rab44	0.302316	0.25	0.095	9.21588e-47	2.97535e-42	Mono_1
Rpl9	0.289989	0.99	0.977	1.57997e-46	5.10093e-42	Mono_1
Vamp4	0.373541	0.919	0.816	4.19067e-46	1.35296e-41	Mono_1
Sipa1l1	0.668382	0.71	0.578	7.06422e-46	2.28068e-41	Mono_1
Ddx5	0.322626	0.993	0.968	9.81447e-46	3.1686e-41	Mono_1
C130050O18Rik	0.42148	0.375	0.199	1.04999e-45	3.38989e-41	Mono_1
Tle3	0.490988	0.625	0.473	1.84167e-45	5.94584e-41	Mono_1
Rack1	0.290975	0.99	0.974	2.64013e-45	8.52366e-41	Mono_1
Tet2	0.530376	0.865	0.812	2.65024e-45	8.55631e-41	Mono_1
Il10ra	0.46458	0.847	0.783	4.34228e-45	1.4019e-40	Mono_1
Degs1	0.503998	0.68	0.584	5.45329e-45	1.7606e-40	Mono_1
Nop53	0.415951	0.795	0.733	6.13231e-45	1.97982e-40	Mono_1
Slc16a3	0.556801	0.749	0.6	9.44508e-45	3.04934e-40	Mono_1
Rps3a1	0.280992	0.993	0.981	1.1844e-44	3.82384e-40	Mono_1
Inpp5a	0.435188	0.566	0.407	1.43328e-44	4.62736e-40	Mono_1
Clec4d	0.485628	0.741	0.572	1.66106e-44	5.36274e-40	Mono_1
Ppp2cb	0.384476	0.464	0.299	2.3854e-44	7.70127e-40	Mono_1
Ilrun	0.39681	0.807	0.737	5.73246e-44	1.85072e-39	Mono_1
Trib1	0.428318	0.78	0.667	6.84602e-44	2.21024e-39	Mono_1
Hck	0.518261	0.895	0.824	9.9283e-44	3.20535e-39	Mono_1
Igsf6	0.429159	0.728	0.586	1.44413e-43	4.66236e-39	Mono_1
Lbr	0.436823	0.444	0.281	1.68913e-43	5.45336e-39	Mono_1
Dmkn	0.517188	0.252	0.099	2.06495e-43	6.66668e-39	Mono_1
Gfod1	0.514968	0.549	0.364	4.38273e-43	1.41497e-38	Mono_1
Neat1	0.46022	0.967	0.92	6.85284e-43	2.21244e-38	Mono_1
Ear2	0.613693	0.373	0.185	8.28804e-43	2.67579e-38	Mono_1
Stom	0.465316	0.537	0.379	1.21892e-42	3.93529e-38	Mono_1
Son	0.309704	0.962	0.926	2.45581e-42	7.92858e-38	Mono_1
Crtc3	0.45063	0.861	0.78	3.45126e-42	1.11424e-37	Mono_1
Fam129a	0.432926	0.69	0.534	3.69296e-42	1.19227e-37	Mono_1
Itgam	0.3834	0.882	0.75	8.97482e-42	2.89752e-37	Mono_1
Pbx1	0.766214	0.358	0.186	1.07196e-41	3.46083e-37	Mono_1
Sppl2a	0.488493	0.884	0.838	1.32822e-41	4.28814e-37	Mono_1
Gcnt2	0.449128	0.719	0.527	1.34915e-41	4.35572e-37	Mono_1
Uqcrh	0.3291	0.978	0.944	1.58135e-41	5.10539e-37	Mono_1
Ppp1r12a	0.378795	0.873	0.827	1.83726e-41	5.93161e-37	Mono_1
Plod3	0.408757	0.55	0.413	3.39704e-41	1.09674e-36	Mono_1
Crk	0.403747	0.767	0.688	7.72052e-41	2.49257e-36	Mono_1
Gpd2	0.538793	0.829	0.732	8.49097e-41	2.74131e-36	Mono_1
Socs3	0.479717	0.859	0.753	1.55478e-40	5.01961e-36	Mono_1
Metrnl	0.465929	0.884	0.812	1.92728e-40	6.22222e-36	Mono_1
AB124611	0.404995	0.718	0.607	3.27858e-40	1.05849e-35	Mono_1
Gpx4	0.446503	0.908	0.869	3.4554e-40	1.11558e-35	Mono_1
Ninj1	0.416149	0.875	0.778	5.04727e-40	1.62951e-35	Mono_1
Alpk1	0.51672	0.62	0.473	1.32516e-39	4.27828e-35	Mono_1
Pstpip2	0.611408	0.626	0.467	2.46803e-39	7.96802e-35	Mono_1
Klf9	0.443542	0.414	0.249	3.10888e-39	1.0037e-34	Mono_1
Rnf149	0.349246	0.875	0.766	4.11497e-39	1.32852e-34	Mono_1
Prdx6	0.263569	0.861	0.77	5.81323e-39	1.8768e-34	Mono_1
Map2k4	0.412893	0.792	0.7	6.82394e-39	2.20311e-34	Mono_1
Gm16556	0.32704	0.273	0.122	1.33209e-38	4.30066e-34	Mono_1
Plcg2	0.412385	0.797	0.707	1.55978e-38	5.03576e-34	Mono_1
St3gal1	0.461729	0.86	0.752	1.78078e-38	5.74926e-34	Mono_1
Stk40	0.428897	0.719	0.643	3.88845e-38	1.25538e-33	Mono_1
Kdm7a	0.486934	0.899	0.836	6.73901e-38	2.17569e-33	Mono_1
Ccr2	0.592239	0.867	0.809	7.71867e-38	2.49197e-33	Mono_1
Tkt	0.401069	0.918	0.861	8.28668e-38	2.67536e-33	Mono_1
Slc12a6	0.578175	0.549	0.401	8.80676e-38	2.84326e-33	Mono_1
Cyp4f18	0.508229	0.767	0.606	9.43729e-38	3.04683e-33	Mono_1
Dusp16	1.13882	0.754	0.697	9.98989e-38	3.22524e-33	Mono_1
Rbm39	0.258529	0.993	0.976	1.30288e-37	4.20636e-33	Mono_1
Picalm	0.283134	0.992	0.973	3.1124e-37	1.00484e-32	Mono_1
Zfp706	0.375842	0.723	0.641	3.3004e-37	1.06553e-32	Mono_1
Rassf4	0.430477	0.762	0.678	3.74743e-37	1.20986e-32	Mono_1
Pdlim5	0.446921	0.796	0.696	7.50317e-37	2.4224e-32	Mono_1
Kpna4	0.477378	0.919	0.883	9.34402e-37	3.01672e-32	Mono_1
Ets2	0.414121	0.854	0.757	1.7579e-36	5.67538e-32	Mono_1
Arhgap45	0.414796	0.715	0.617	1.82009e-36	5.87616e-32	Mono_1
Ly6e	0.292913	0.995	0.955	3.5659e-36	1.15125e-31	Mono_1
Pld4	0.334599	0.928	0.843	3.63629e-36	1.17398e-31	Mono_1
Cask	0.550975	0.637	0.519	4.10058e-36	1.32387e-31	Mono_1
Pag1	0.501045	0.603	0.458	5.83014e-36	1.88226e-31	Mono_1
Zfand5	0.440683	0.953	0.903	7.16298e-36	2.31257e-31	Mono_1
Tmem131	0.406765	0.85	0.757	1.10521e-35	3.56816e-31	Mono_1
Rpl27a	0.255822	0.997	0.987	1.15761e-35	3.73734e-31	Mono_1
Gab2	0.448929	0.974	0.941	1.5696e-35	5.06747e-31	Mono_1
Utrn	0.466268	0.634	0.504	1.80499e-35	5.82741e-31	Mono_1
Auh	0.399288	0.669	0.581	2.51733e-35	8.12721e-31	Mono_1
Alcam	0.551932	0.912	0.864	2.70454e-35	8.73161e-31	Mono_1
Coq10b	0.361592	0.841	0.764	2.72212e-35	8.78837e-31	Mono_1
Hectd1	0.388304	0.8	0.739	2.78981e-35	9.00689e-31	Mono_1
Rara	0.44041	0.644	0.555	2.84112e-35	9.17256e-31	Mono_1
BC028528	0.366343	0.757	0.66	4.96543e-35	1.60309e-30	Mono_1
Litaf	0.306288	0.987	0.96	5.15465e-35	1.66418e-30	Mono_1
Morrbid	0.58387	0.754	0.644	5.19776e-35	1.6781e-30	Mono_1
Dazap2	0.321638	0.941	0.896	5.35953e-35	1.73032e-30	Mono_1
H2-D1	0.2698	0.996	0.992	5.66511e-35	1.82898e-30	Mono_1
Ptprj	0.4776	0.929	0.899	5.77521e-35	1.86453e-30	Mono_1
Zc3hav1	0.391898	0.901	0.827	6.85352e-35	2.21266e-30	Mono_1
Myh9	0.366225	0.912	0.849	8.47288e-35	2.73547e-30	Mono_1
Bach1	0.451932	0.848	0.766	1.08028e-34	3.48767e-30	Mono_1
Rps7	0.25808	0.991	0.977	1.21144e-34	3.91113e-30	Mono_1
Rpl18	0.256499	0.99	0.98	2.22438e-34	7.18143e-30	Mono_1
Fis1	0.329994	0.893	0.85	2.32784e-34	7.51543e-30	Mono_1
Osbpl9	0.314071	0.894	0.828	3.60665e-34	1.16441e-29	Mono_1
C3	0.32675	0.72	0.54	3.72066e-34	1.20121e-29	Mono_1
Cox7a2l	0.379407	0.893	0.828	4.20015e-34	1.35602e-29	Mono_1
Fbxo4	0.37172	0.467	0.323	5.03166e-34	1.62447e-29	Mono_1
Tram1	0.374964	0.754	0.699	1.86958e-33	6.03594e-29	Mono_1
Ccpg1	0.330755	0.346	0.205	2.119e-33	6.8412e-29	Mono_1
2310001H17Rik	0.368424	0.426	0.284	2.24102e-33	7.23512e-29	Mono_1
Clec4a3	0.351563	0.89	0.771	5.45141e-33	1.75999e-28	Mono_1
Nr4a1	0.686262	0.816	0.725	5.80708e-33	1.87481e-28	Mono_1
Ms4a8a	0.313	0.388	0.223	6.24493e-33	2.01618e-28	Mono_1
Sec11c	0.373987	0.809	0.758	6.35916e-33	2.05305e-28	Mono_1
Gm46224	0.610332	0.631	0.528	8.60234e-33	2.77727e-28	Mono_1
Macf1	0.35229	0.869	0.818	8.73037e-33	2.8186e-28	Mono_1
Entpd1	0.500636	0.85	0.77	1.16745e-32	3.76913e-28	Mono_1
Pirb	0.32127	0.869	0.818	1.22327e-32	3.94932e-28	Mono_1
Csf3r	0.341382	0.613	0.466	1.65074e-32	5.32943e-28	Mono_1
Laptm4a	0.321204	0.889	0.841	2.3346e-32	7.53726e-28	Mono_1
Grk2	0.329997	0.784	0.727	2.48604e-32	8.02619e-28	Mono_1
Rpl5	0.255671	0.986	0.956	2.98349e-32	9.63219e-28	Mono_1
4930523C07Rik	0.451395	0.648	0.51	3.38323e-32	1.09228e-27	Mono_1
Gch1	0.33045	0.801	0.711	3.59047e-32	1.15918e-27	Mono_1
Spag9	0.30048	0.996	0.96	7.99032e-32	2.57967e-27	Mono_1
Lats2	0.332684	0.686	0.601	1.35792e-31	4.38404e-27	Mono_1
Hpcal1	0.467866	0.783	0.746	1.60526e-31	5.18257e-27	Mono_1
Adssl1	0.290854	0.728	0.601	1.79943e-31	5.80945e-27	Mono_1
Herc4	0.518261	0.652	0.57	1.83168e-31	5.91357e-27	Mono_1
Rassf5	0.436138	0.464	0.341	2.31636e-31	7.47837e-27	Mono_1
Klhl5	0.478809	0.49	0.372	2.32404e-31	7.50317e-27	Mono_1
Lnpep	0.342229	0.82	0.751	2.48228e-31	8.01404e-27	Mono_1
Mctp1	0.39353	0.613	0.465	2.82281e-31	9.11344e-27	Mono_1
Fbxo28	0.374417	0.558	0.452	4.80318e-31	1.55071e-26	Mono_1
Pabpc1	0.310696	0.962	0.926	5.39767e-31	1.74264e-26	Mono_1
Diaph2	0.373609	0.918	0.874	7.36845e-31	2.3789e-26	Mono_1
Padi2	0.254038	0.259	0.13	7.74437e-31	2.50027e-26	Mono_1
Adipor1	0.408977	0.672	0.613	7.79914e-31	2.51795e-26	Mono_1
Scarb1	0.313035	0.444	0.314	8.54266e-31	2.758e-26	Mono_1
Ube2d3	0.273108	0.978	0.954	8.99292e-31	2.90336e-26	Mono_1
Cebpd	0.355199	0.362	0.218	3.33427e-30	1.07647e-25	Mono_1
Cblb	0.645122	0.626	0.518	3.72696e-30	1.20325e-25	Mono_1
Ypel3	0.385715	0.548	0.429	4.61838e-30	1.49104e-25	Mono_1
Cx3cr1	0.317954	0.512	0.343	4.73204e-30	1.52774e-25	Mono_1
Casp4	0.402295	0.681	0.589	7.66215e-30	2.47372e-25	Mono_1
Gm13986	0.375792	0.299	0.16	1.612e-29	5.20434e-25	Mono_1
Ggh	0.330684	0.673	0.604	1.70065e-29	5.49053e-25	Mono_1
Ly6c2	0.451055	0.841	0.71	1.91899e-29	6.19546e-25	Mono_1
Clint1	0.374146	0.827	0.776	2.06755e-29	6.67508e-25	Mono_1
Irak2	0.392853	0.91	0.86	2.09698e-29	6.7701e-25	Mono_1
Gm26740	0.405428	0.639	0.516	2.40523e-29	7.76528e-25	Mono_1
Vcl	0.371631	0.433	0.293	2.77483e-29	8.95855e-25	Mono_1
Cdkn1b	0.440847	0.635	0.538	2.91231e-29	9.40238e-25	Mono_1
Tnfrsf21	0.376413	0.494	0.372	3.03039e-29	9.78361e-25	Mono_1
Smox	0.303218	0.843	0.746	5.4602e-29	1.76283e-24	Mono_1
Tmed2	0.289241	0.906	0.858	7.02604e-29	2.26836e-24	Mono_1
Tppp3	0.662703	0.473	0.351	8.54952e-29	2.76021e-24	Mono_1
Rab10	0.380396	0.852	0.813	1.30779e-28	4.22221e-24	Mono_1
Myadm	0.40235	0.647	0.569	1.3441e-28	4.33943e-24	Mono_1
Gramd4	0.396818	0.435	0.31	3.24544e-28	1.04779e-23	Mono_1
Cast	0.37967	0.749	0.699	3.34993e-28	1.08153e-23	Mono_1
Kat2b	0.384535	0.566	0.456	4.10492e-28	1.32527e-23	Mono_1
Lfng	0.333116	0.49	0.365	4.36078e-28	1.40788e-23	Mono_1
Cyth3	0.735775	0.46	0.352	6.38056e-28	2.05996e-23	Mono_1
Ttc7	0.382589	0.663	0.579	6.93659e-28	2.23948e-23	Mono_1
Acer3	0.318837	0.893	0.821	1.03148e-27	3.33014e-23	Mono_1
Cap1	0.316355	0.875	0.829	1.08915e-27	3.51631e-23	Mono_1
Mapkapk3	0.40622	0.752	0.711	1.34477e-27	4.34159e-23	Mono_1
Rbks	0.32346	0.506	0.381	1.91842e-27	6.19361e-23	Mono_1
Gk	0.624553	0.612	0.511	2.08686e-27	6.73743e-23	Mono_1
Myo1f	0.37782	0.82	0.74	2.24564e-27	7.25004e-23	Mono_1
Ankrd44	0.382089	0.859	0.777	3.71803e-27	1.20037e-22	Mono_1
Nsd3	0.346774	0.889	0.847	3.81171e-27	1.23061e-22	Mono_1
Fndc3b	0.327433	0.829	0.758	8.11643e-27	2.62039e-22	Mono_1
Fam107b	0.402218	0.745	0.632	9.97664e-27	3.22096e-22	Mono_1
Xdh	0.314952	0.714	0.596	1.04314e-26	3.36777e-22	Mono_1
Filip1l	0.410634	0.719	0.655	1.0678e-26	3.44739e-22	Mono_1
Asap1	0.285911	0.812	0.721	2.40248e-26	7.75641e-22	Mono_1
Zfand3	0.354506	0.944	0.913	2.97162e-26	9.59389e-22	Mono_1
Hexim1	0.295609	0.354	0.227	3.00009e-26	9.68578e-22	Mono_1
Slc8a1	0.524463	0.881	0.821	3.20737e-26	1.0355e-21	Mono_1
Tlr13	0.352791	0.433	0.315	3.79053e-26	1.22377e-21	Mono_1
Nrros	0.350153	0.869	0.823	4.35231e-26	1.40514e-21	Mono_1
Hivep2	0.442733	0.835	0.758	4.49536e-26	1.45133e-21	Mono_1
Atp1b3	0.258278	0.922	0.885	5.5732e-26	1.79931e-21	Mono_1
Uvrag	0.299548	0.937	0.891	5.6152e-26	1.81287e-21	Mono_1
Gsap	0.453828	0.702	0.651	7.15179e-26	2.30896e-21	Mono_1
Tpm4	0.315144	0.919	0.857	9.68994e-26	3.1284e-21	Mono_1
Sirpb1b	0.332691	0.565	0.453	1.13954e-25	3.67901e-21	Mono_1
Kif5b	0.30037	0.818	0.778	1.37245e-25	4.43096e-21	Mono_1
Plec	0.4728	0.629	0.553	1.73735e-25	5.60905e-21	Mono_1
Ighm	0.288228	0.447	0.302	1.82903e-25	5.90503e-21	Mono_1
Rhou	0.343851	0.271	0.148	2.22356e-25	7.17875e-21	Mono_1
Atf6	0.28153	0.8	0.745	2.45303e-25	7.91961e-21	Mono_1
Lysmd3	0.259583	0.311	0.187	2.88883e-25	9.32658e-21	Mono_1
Ppp2ca	0.308504	0.918	0.916	3.81355e-25	1.23121e-20	Mono_1
G6pdx	0.307974	0.459	0.359	4.19735e-25	1.35511e-20	Mono_1
Ptpn12	0.321554	0.736	0.659	5.51385e-25	1.78015e-20	Mono_1
Grk3	0.638212	0.522	0.435	7.43065e-25	2.39899e-20	Mono_1
Mapk14	0.346556	0.593	0.514	7.69151e-25	2.4832e-20	Mono_1
Vps13b	0.343897	0.727	0.659	8.93328e-25	2.88411e-20	Mono_1
Cisd2	0.341936	0.715	0.697	1.02646e-24	3.31391e-20	Mono_1
Plek	0.256492	0.992	0.959	1.12481e-24	3.63145e-20	Mono_1
Ccnl1	0.276179	0.912	0.888	1.17949e-24	3.80797e-20	Mono_1
Zyx	0.281517	0.831	0.752	1.82501e-24	5.89206e-20	Mono_1
Fem1c	0.293034	0.882	0.822	3.83118e-24	1.2369e-19	Mono_1
Pxk	0.337227	0.661	0.594	4.6959e-24	1.51607e-19	Mono_1
Dgkh	0.434164	0.443	0.329	4.99736e-24	1.6134e-19	Mono_1
Fam117b	0.310456	0.813	0.733	5.9071e-24	1.90711e-19	Mono_1
Zswim6	0.278531	0.875	0.811	8.29481e-24	2.67798e-19	Mono_1
Card19	0.269123	0.804	0.786	1.49497e-23	4.82652e-19	Mono_1
Eif3e	0.309198	0.889	0.833	1.57923e-23	5.09853e-19	Mono_1
Mat2a	0.260134	0.684	0.618	1.59793e-23	5.15891e-19	Mono_1
Atp11b	0.461538	0.795	0.767	2.02458e-23	6.53635e-19	Mono_1
Spi1	0.359072	0.963	0.945	2.1345e-23	6.89122e-19	Mono_1
Cep85l	0.538737	0.439	0.334	2.29373e-23	7.4053e-19	Mono_1
Retreg1	0.493521	0.697	0.644	3.59053e-23	1.1592e-18	Mono_1
Bcl10	0.3065	0.715	0.679	4.00078e-23	1.29165e-18	Mono_1
Hipk1	0.278358	0.605	0.529	4.12293e-23	1.33109e-18	Mono_1
Ccl9	0.304269	0.867	0.763	4.29343e-23	1.38613e-18	Mono_1
Magt1	0.325591	0.692	0.637	6.26521e-23	2.02272e-18	Mono_1
Mfsd14b	0.318465	0.475	0.397	6.74388e-23	2.17726e-18	Mono_1
Gm19951	0.436158	0.441	0.312	6.84232e-23	2.20904e-18	Mono_1
Ywhab	0.272346	0.892	0.87	7.16358e-23	2.31276e-18	Mono_1
Elf2	0.3858	0.813	0.771	7.33629e-23	2.36852e-18	Mono_1
Cyfip2	0.539113	0.387	0.279	1.09354e-22	3.53049e-18	Mono_1
Mtpn	0.2882	0.86	0.829	1.41874e-22	4.5804e-18	Mono_1
Arhgef1	0.361901	0.549	0.486	1.4211e-22	4.58801e-18	Mono_1
Ms4a6b	0.293647	0.928	0.837	1.47733e-22	4.76956e-18	Mono_1
Clec2d	0.349901	0.796	0.744	1.75929e-22	5.67986e-18	Mono_1
Arl6ip5	0.310672	0.716	0.687	2.19715e-22	7.09349e-18	Mono_1
Rel	0.373123	0.918	0.879	2.5445e-22	8.21491e-18	Mono_1
Fgd4	0.389069	0.488	0.367	4.13315e-22	1.33439e-17	Mono_1
Dok3	0.289873	0.421	0.314	4.17494e-22	1.34788e-17	Mono_1
Slc25a5	0.273786	0.965	0.921	4.22949e-22	1.36549e-17	Mono_1
Crebbp	0.277465	0.791	0.779	4.3841e-22	1.41541e-17	Mono_1
Rnasel	0.457953	0.447	0.349	5.64407e-22	1.82219e-17	Mono_1
Sgk3	0.30971	0.676	0.64	5.70494e-22	1.84184e-17	Mono_1
Cib1	0.281356	0.608	0.554	5.75256e-22	1.85721e-17	Mono_1
Scp2	0.269666	0.869	0.819	5.84137e-22	1.88589e-17	Mono_1
Raf1	0.372752	0.54	0.469	9.0266e-22	2.91424e-17	Mono_1
Cebpz	0.376849	0.535	0.458	1.01431e-21	3.27468e-17	Mono_1
Nipbl	0.275891	0.875	0.854	1.25715e-21	4.05871e-17	Mono_1
Zbtb7a	0.415444	0.634	0.604	2.22674e-21	7.18903e-17	Mono_1
Stn1	0.267945	0.297	0.188	2.36233e-21	7.6268e-17	Mono_1
Emp3	0.284806	0.973	0.945	2.48614e-21	8.0265e-17	Mono_1
Acot9	0.349958	0.522	0.462	2.93242e-21	9.46733e-17	Mono_1
Creg1	0.284949	0.805	0.746	3.71448e-21	1.19922e-16	Mono_1
Il13ra1	0.283742	0.566	0.489	4.28722e-21	1.38413e-16	Mono_1
Mir22hg	0.310105	0.641	0.593	5.02603e-21	1.62265e-16	Mono_1
Adam10	0.322575	0.668	0.61	5.06477e-21	1.63516e-16	Mono_1
Tnfrsf1b	0.336585	0.795	0.75	5.53407e-21	1.78667e-16	Mono_1
Tut7	0.260913	0.783	0.753	7.06631e-21	2.28136e-16	Mono_1
Ptpre	0.4355	0.707	0.648	8.05028e-21	2.59903e-16	Mono_1
Itgb1	0.330517	0.876	0.851	8.8061e-21	2.84305e-16	Mono_1
Limd2	0.337742	0.656	0.569	9.62853e-21	3.10857e-16	Mono_1
Mia2	0.285885	0.719	0.676	1.10195e-20	3.55766e-16	Mono_1
Ppp2r5c	0.325044	0.763	0.753	1.48208e-20	4.78489e-16	Mono_1
Tiam1	0.380092	0.584	0.515	1.62208e-20	5.23688e-16	Mono_1
Grk6	0.251663	0.316	0.214	1.71765e-20	5.54544e-16	Mono_1
Mpc2	0.269387	0.796	0.758	1.78551e-20	5.76452e-16	Mono_1
Abcc4	0.402477	0.463	0.371	3.18792e-20	1.02922e-15	Mono_1
Stk38	0.419112	0.528	0.47	5.49675e-20	1.77463e-15	Mono_1
Zfp106	0.291065	0.722	0.692	1.24846e-19	4.03066e-15	Mono_1
Sema4d	0.315036	0.754	0.693	1.28403e-19	4.14548e-15	Mono_1
Wfdc17	0.439923	0.903	0.894	1.36625e-19	4.41094e-15	Mono_1
Slc8b1	0.325029	0.552	0.479	1.80367e-19	5.82315e-15	Mono_1
Orai1	0.358698	0.667	0.642	2.02191e-19	6.52775e-15	Mono_1
Syk	0.251746	0.952	0.902	2.2392e-19	7.22925e-15	Mono_1
Arhgap23	0.335573	0.293	0.188	2.26933e-19	7.32653e-15	Mono_1
Gm35154	0.330164	0.424	0.322	4.28606e-19	1.38375e-14	Mono_1
Nufip2	0.273326	0.706	0.668	4.75586e-19	1.53543e-14	Mono_1
Txnrd1	0.299218	0.769	0.704	5.90077e-19	1.90506e-14	Mono_1
Tlr7	0.321839	0.378	0.279	8.97101e-19	2.89629e-14	Mono_1
Ppm1h	0.601224	0.776	0.736	1.11096e-18	3.58672e-14	Mono_1
Dusp2	0.382511	0.554	0.45	1.16093e-18	3.74806e-14	Mono_1
Apbb1ip	0.412534	0.821	0.798	1.70478e-18	5.50387e-14	Mono_1
Sh2b2	0.295015	0.57	0.484	1.81127e-18	5.84768e-14	Mono_1
Atg7	0.312071	0.574	0.511	1.83429e-18	5.92202e-14	Mono_1
Ccdc12	0.251006	0.868	0.831	2.2009e-18	7.10559e-14	Mono_1
Pla2g7	0.446212	0.732	0.636	2.9494e-18	9.52215e-14	Mono_1
Tlr2	0.387663	0.72	0.645	3.47389e-18	1.12154e-13	Mono_1
Csgalnact2	0.30095	0.396	0.312	4.33607e-18	1.3999e-13	Mono_1
Map2k3	0.287775	0.635	0.598	5.17079e-18	1.66939e-13	Mono_1
Adora2b	0.325639	0.603	0.53	5.88478e-18	1.8999e-13	Mono_1
Cd302	0.288159	0.6	0.536	6.73335e-18	2.17386e-13	Mono_1
Xiap	0.308575	0.667	0.627	7.26037e-18	2.34401e-13	Mono_1
Bnip3l	0.255995	0.65	0.605	8.32554e-18	2.6879e-13	Mono_1
Hlcs	0.413506	0.356	0.264	9.75154e-18	3.14828e-13	Mono_1
Hcst	0.264937	0.468	0.394	1.20946e-17	3.90475e-13	Mono_1
Pik3r5	0.27422	0.791	0.732	1.30192e-17	4.20324e-13	Mono_1
Pot1b	0.521955	0.37	0.273	1.41049e-17	4.55378e-13	Mono_1
Nin	0.29499	0.499	0.432	1.41072e-17	4.55451e-13	Mono_1
Arid5a	0.313422	0.55	0.49	1.53148e-17	4.94438e-13	Mono_1
Ripk2	0.443754	0.512	0.442	1.63658e-17	5.28369e-13	Mono_1
Scarb2	0.274112	0.697	0.663	1.66557e-17	5.3773e-13	Mono_1
Lpxn	0.319793	0.685	0.652	1.68883e-17	5.45238e-13	Mono_1
Cdc42se1	0.314959	0.642	0.623	1.91898e-17	6.19544e-13	Mono_1
Tgm2	0.492677	0.748	0.715	1.96079e-17	6.3304e-13	Mono_1
Mcub	0.269138	0.817	0.797	2.21363e-17	7.14671e-13	Mono_1
Lcor	0.339906	0.621	0.583	2.29428e-17	7.40709e-13	Mono_1
Smchd1	0.304777	0.892	0.866	2.42674e-17	7.83474e-13	Mono_1
Ethe1	0.294481	0.522	0.452	2.53154e-17	8.17308e-13	Mono_1
Rubcnl	0.362317	0.357	0.263	2.6063e-17	8.41445e-13	Mono_1
I830077J02Rik	0.275363	0.395	0.299	3.04008e-17	9.81489e-13	Mono_1
Cdk14	0.284922	0.774	0.702	3.58889e-17	1.15867e-12	Mono_1
Hip1	0.424215	0.642	0.597	4.00055e-17	1.29158e-12	Mono_1
Arrdc3	0.352735	0.39	0.294	4.69781e-17	1.51669e-12	Mono_1
Cmas	0.369613	0.51	0.461	5.30607e-17	1.71306e-12	Mono_1
Rapgef1	0.347409	0.6	0.55	6.65873e-17	2.14977e-12	Mono_1
Adrb2	0.263889	0.256	0.16	7.44113e-17	2.40237e-12	Mono_1
Abi3	0.394421	0.414	0.341	1.09948e-16	3.54967e-12	Mono_1
Nabp1	0.321572	0.54	0.471	1.19951e-16	3.87263e-12	Mono_1
Prkx	0.291388	0.575	0.526	1.69611e-16	5.47589e-12	Mono_1
Gpat3	0.285909	0.294	0.192	2.71983e-16	8.78096e-12	Mono_1
Ogdh	0.292199	0.688	0.684	3.77549e-16	1.21892e-11	Mono_1
Arhgap30	0.293654	0.706	0.685	4.11809e-16	1.32952e-11	Mono_1
Nrg1	0.838558	0.444	0.347	4.51783e-16	1.45858e-11	Mono_1
Tmem243	0.256403	0.6	0.575	5.48553e-16	1.771e-11	Mono_1
Madd	0.32788	0.465	0.393	6.26851e-16	2.02379e-11	Mono_1
2410006H16Rik	0.299561	0.74	0.7	6.32536e-16	2.04214e-11	Mono_1
Pde3b	0.419388	0.573	0.509	7.75583e-16	2.50397e-11	Mono_1
Esd	0.268056	0.91	0.898	7.81602e-16	2.5234e-11	Mono_1
Cyp4f16	0.261236	0.356	0.27	8.28342e-16	2.6743e-11	Mono_1
Stag2	0.257075	0.665	0.641	8.42979e-16	2.72156e-11	Mono_1
Ube2f	0.257242	0.697	0.693	9.13762e-16	2.95008e-11	Mono_1
Dock5	0.455113	0.35	0.26	1.17173e-15	3.78293e-11	Mono_1
Clip1	0.275785	0.575	0.529	1.27765e-15	4.12488e-11	Mono_1
Agtpbp1	0.326877	0.672	0.654	1.33952e-15	4.32463e-11	Mono_1
Ccdc88a	0.270513	0.72	0.659	1.57441e-15	5.08297e-11	Mono_1
Smc1a	0.276564	0.609	0.571	1.74386e-15	5.63005e-11	Mono_1
Gas7	0.30648	0.573	0.5	2.32527e-15	7.50712e-11	Mono_1
Nod1	0.285184	0.289	0.197	3.56091e-15	1.14964e-10	Mono_1
Rnase6	0.253268	0.511	0.429	3.78022e-15	1.22045e-10	Mono_1
AI504432	0.277041	0.567	0.497	4.06628e-15	1.3128e-10	Mono_1
Arf2	0.375714	0.59	0.566	6.32996e-15	2.04363e-10	Mono_1
Chsy1	0.295634	0.376	0.296	6.61943e-15	2.13708e-10	Mono_1
Dusp5	0.283448	0.758	0.668	1.1717e-14	3.78285e-10	Mono_1
Mef2c	0.359127	0.6	0.539	1.24618e-14	4.02328e-10	Mono_1
C1galt1c1	0.257129	0.336	0.257	1.81665e-14	5.86506e-10	Mono_1
Vezf1	0.256713	0.359	0.283	1.8201e-14	5.8762e-10	Mono_1
Herc1	0.26149	0.535	0.489	1.87224e-14	6.04452e-10	Mono_1
Ltb4r1	0.269029	0.573	0.494	5.08707e-14	1.64236e-09	Mono_1
Gsto1	0.258883	0.467	0.419	7.05983e-14	2.27927e-09	Mono_1
Pdha1	0.298285	0.468	0.426	7.39654e-14	2.38797e-09	Mono_1
B3gnt5	0.271254	0.429	0.345	8.36499e-14	2.70064e-09	Mono_1
3110082I17Rik	0.2717	0.336	0.261	9.46153e-14	3.05466e-09	Mono_1
Pilrb2	0.292015	0.353	0.277	1.16465e-13	3.76006e-09	Mono_1
Hpse	0.281279	0.448	0.389	1.25972e-13	4.06699e-09	Mono_1
Cks2	0.548711	0.433	0.373	1.34002e-13	4.32627e-09	Mono_1
Ralgapa2	0.261557	0.492	0.419	1.43153e-13	4.6217e-09	Mono_1
Trp53bp2	0.297099	0.352	0.279	2.79704e-13	9.03025e-09	Mono_1
Myo18a	0.375176	0.374	0.317	4.63335e-13	1.49588e-08	Mono_1
Dram2	0.27767	0.597	0.576	7.69675e-13	2.48489e-08	Mono_1
Tm2d2	0.297	0.597	0.599	1.14232e-12	3.68798e-08	Mono_1
Pon2	0.267089	0.516	0.492	1.24944e-12	4.03382e-08	Mono_1
Elf4	0.317239	0.565	0.555	2.1971e-12	7.09335e-08	Mono_1
Cr1l	0.258808	0.536	0.516	2.68991e-12	8.68438e-08	Mono_1
Sp3	0.259253	0.584	0.561	2.7682e-12	8.93715e-08	Mono_1
Pygl	0.319096	0.465	0.415	3.41804e-12	1.10352e-07	Mono_1
Rffl	0.290505	0.528	0.461	3.85742e-12	1.24537e-07	Mono_1
Crem	0.280471	0.69	0.678	4.47544e-12	1.44489e-07	Mono_1
Arl15	0.478301	0.519	0.474	4.61355e-12	1.48948e-07	Mono_1
Apba1	0.319533	0.545	0.498	5.20069e-12	1.67904e-07	Mono_1
Glipr1	0.256893	0.554	0.524	7.46542e-12	2.41021e-07	Mono_1
Taok3	0.273101	0.776	0.785	7.72995e-12	2.49561e-07	Mono_1
Me2	0.300807	0.515	0.482	1.64686e-11	5.31688e-07	Mono_1
Khk	0.251742	0.295	0.233	2.01503e-11	6.50553e-07	Mono_1
Itprid2	0.257004	0.715	0.701	2.03222e-11	6.56103e-07	Mono_1
Bmpr2	0.275009	0.497	0.462	4.17664e-11	1.34843e-06	Mono_1
Il1rap	0.387625	0.315	0.245	6.3157e-11	2.03902e-06	Mono_1
Tab2	0.260534	0.659	0.663	8.0834e-11	2.60973e-06	Mono_1
Cd36	0.736051	0.422	0.358	1.37708e-10	4.44591e-06	Mono_1
Tnfaip2	0.306735	0.595	0.54	3.23014e-10	1.04285e-05	Mono_1
Ddi2	0.267225	0.522	0.505	4.16224e-10	1.34378e-05	Mono_1
Pten	0.258246	0.793	0.802	5.06408e-10	1.63494e-05	Mono_1
Anxa1	0.311717	0.708	0.701	5.60625e-10	1.80998e-05	Mono_1
Maml3	0.254136	0.665	0.627	6.35062e-10	2.0503e-05	Mono_1
Cd300lb	0.278483	0.386	0.326	1.12443e-09	3.63021e-05	Mono_1
Gab1	0.318673	0.617	0.583	2.90539e-09	9.38004e-05	Mono_1
Cbfa2t3	0.330635	0.465	0.422	3.36918e-09	0.000108774	Mono_1
Wdr37	0.256607	0.495	0.491	6.24777e-09	0.000201709	Mono_1
Zhx2	0.253731	0.316	0.256	9.96161e-09	0.000321611	Mono_1
Gtdc1	0.287481	0.575	0.558	2.81366e-08	0.000908389	Mono_1
Dleu2	0.252577	0.831	0.82	4.52481e-08	0.00146084	Mono_1
Oxr1	0.265088	0.408	0.371	4.87051e-08	0.00157244	Mono_1
Parp8	0.279291	0.607	0.6	8.77506e-08	0.00283303	Mono_1
Osgin2	0.295507	0.399	0.368	1.08004e-06	0.0348692	Mono_1
Klf10	0.292753	0.448	0.433	1.09659e-06	0.0354035	Mono_1
Foxo1	0.299841	0.297	0.257	2.00389e-06	0.0646957	Mono_1
Myo1g	0.252713	0.669	0.671	2.53852e-06	0.081956	Mono_1
Rap2a	0.274239	0.703	0.719	2.83883e-06	0.0916516	Mono_1
Tlr4	0.290485	0.382	0.354	5.23798e-06	0.169108	Mono_1
Btg3	0.283595	0.375	0.365	1.4122e-05	0.45593	Mono_1
Tmem164	0.267061	0.588	0.612	4.30145e-05	1	Mono_1
Nrip1	0.284854	0.478	0.498	0.000422792	1	Mono_1
Tes	0.253939	0.549	0.573	0.00161148	1	Mono_1
Prdx5	0.919876	0.979	0.934	6.05874e-279	1.95606e-274	Mono_2
Cebpb	0.7516	0.991	0.907	2.40515e-270	7.76504e-266	Mono_2
Plaur	0.737981	0.98	0.85	3.0533e-247	9.85759e-243	Mono_2
Cd14	0.812933	0.962	0.837	2.89656e-213	9.35155e-209	Mono_2
F10	0.829247	0.779	0.459	1.09119e-212	3.52289e-208	Mono_2
Thbs1	0.939105	0.879	0.633	7.387e-205	2.38489e-200	Mono_2
Mmp19	1.13415	0.672	0.391	7.12926e-192	2.30168e-187	Mono_2
Lyz2	0.637935	0.994	0.956	5.01051e-186	1.61764e-181	Mono_2
Ccr1	0.645815	0.904	0.679	7.47793e-183	2.41425e-178	Mono_2
Clec4e	0.78662	0.769	0.483	1.01981e-175	3.29245e-171	Mono_2
Clec4n	0.844878	0.846	0.648	2.11556e-169	6.83007e-165	Mono_2
Ly6c2	0.936809	0.894	0.682	1.98847e-161	6.41977e-157	Mono_2
Inhba	0.98208	0.515	0.247	8.82727e-157	2.84988e-152	Mono_2
Vcan	0.668751	0.522	0.251	1.59981e-149	5.16497e-145	Mono_2
Adora2b	0.524403	0.735	0.492	8.73004e-146	2.81849e-141	Mono_2
Arpc1b	0.35584	0.986	0.976	1.41732e-144	4.57581e-140	Mono_2
Capg	0.507444	0.964	0.848	4.24255e-144	1.36971e-139	Mono_2
Plac8	0.726566	0.929	0.789	3.66309e-143	1.18263e-138	Mono_2
Btg1	0.507592	0.993	0.971	1.00962e-136	3.25956e-132	Mono_2
Chil3	0.740433	0.617	0.354	4.3218e-136	1.39529e-131	Mono_2
Tlr2	0.598426	0.815	0.615	4.00941e-134	1.29444e-129	Mono_2
Il1b	0.728766	0.978	0.888	6.10553e-131	1.97117e-126	Mono_2
Gpr35	0.476819	0.842	0.678	4.49884e-128	1.45245e-123	Mono_2
Ccl6	0.814754	0.905	0.796	1.38643e-122	4.47608e-118	Mono_2
Psme2	0.423607	0.956	0.908	5.25295e-121	1.69592e-116	Mono_2
Nme1	0.431035	0.911	0.802	1.56912e-120	5.06591e-116	Mono_2
Dok2	0.445469	0.747	0.522	6.30765e-117	2.03643e-112	Mono_2
Il1rn	0.780284	0.847	0.684	1.46309e-113	4.72358e-109	Mono_2
Osm	0.620849	0.825	0.635	5.9317e-113	1.91505e-108	Mono_2
H3f3b	0.407858	0.993	0.994	5.16431e-111	1.6673e-106	Mono_2
Msr1	0.429795	0.88	0.659	2.29744e-110	7.41727e-106	Mono_2
Ets2	0.414772	0.898	0.735	5.19232e-110	1.67634e-105	Mono_2
Sem1	0.26968	0.984	0.97	1.04643e-108	3.37838e-104	Mono_2
Slamf8	0.45143	0.697	0.495	2.59762e-108	8.38642e-104	Mono_2
Gda	0.391549	0.92	0.713	1.27818e-107	4.12661e-103	Mono_2
Itgb2	0.365611	0.932	0.839	2.11833e-107	6.83901e-103	Mono_2
Pitpna	0.360237	0.981	0.944	2.92189e-107	9.43333e-103	Mono_2
Gab1	0.544902	0.773	0.546	1.05523e-106	3.40682e-102	Mono_2
Atp6v0c	0.387784	0.983	0.977	1.77428e-106	5.72825e-102	Mono_2
Lilrb4a	0.383086	0.979	0.914	2.33247e-105	7.53038e-101	Mono_2
Sod2	0.59853	0.868	0.759	2.5786e-105	8.325e-101	Mono_2
Cstb	0.440796	0.97	0.933	2.96647e-105	9.57724e-101	Mono_2
Ccr5	0.440057	0.973	0.877	3.5031e-105	1.13098e-100	Mono_2
Psmb10	0.436169	0.936	0.857	4.62445e-104	1.493e-99	Mono_2
Smox	0.411227	0.893	0.722	5.14152e-104	1.65994e-99	Mono_2
Ctsc	0.389861	0.978	0.946	2.86213e-103	9.24037e-99	Mono_2
Cox8a	0.337833	0.973	0.967	4.73673e-103	1.52925e-98	Mono_2
Cd52	0.350052	0.989	0.98	4.34737e-101	1.40355e-96	Mono_2
Ier3	0.616571	0.845	0.692	2.05564e-99	6.63665e-95	Mono_2
Slfn2	0.439225	0.975	0.934	1.21492e-98	3.92237e-94	Mono_2
C3	0.507265	0.733	0.513	1.95319e-98	6.30587e-94	Mono_2
Ltb4r1	0.504839	0.667	0.464	2.38472e-98	7.69908e-94	Mono_2
Klra2	0.344102	0.841	0.63	1.86375e-97	6.01713e-93	Mono_2
Hif1a	0.477664	0.9	0.811	2.73759e-97	8.8383e-93	Mono_2
Ccr2	0.397877	0.938	0.786	2.43763e-96	7.86989e-92	Mono_2
Emb	0.39874	0.871	0.738	4.73446e-96	1.52852e-91	Mono_2
Slc15a3	0.381369	0.947	0.867	5.30519e-96	1.71278e-91	Mono_2
Eif5a	0.368677	0.961	0.93	8.18567e-96	2.64274e-91	Mono_2
Nrg1	0.652323	0.535	0.315	1.22697e-95	3.96128e-91	Mono_2
Tarm1	0.33141	0.594	0.368	6.861e-95	2.21507e-90	Mono_2
Naaa	0.503879	0.87	0.733	3.57224e-94	1.1533e-89	Mono_2
Mcl1	0.308301	0.993	0.976	4.13601e-94	1.33531e-89	Mono_2
Ly6i	0.775896	0.559	0.362	4.58401e-93	1.47995e-88	Mono_2
Pkm	0.343935	0.977	0.956	3.7865e-90	1.22247e-85	Mono_2
Emilin2	0.394363	0.915	0.789	1.00806e-87	3.25453e-83	Mono_2
Abracl	0.34528	0.932	0.887	2.93791e-87	9.48503e-83	Mono_2
H2-DMa	0.391945	0.956	0.881	3.10426e-86	1.00221e-81	Mono_2
Capza2	0.290009	0.976	0.961	9.98999e-86	3.22527e-81	Mono_2
Slc16a3	0.420959	0.756	0.578	2.52314e-83	8.14596e-79	Mono_2
Ms4a6d	0.448526	0.954	0.863	3.11893e-83	1.00695e-78	Mono_2
Atp2b4	0.460201	0.664	0.474	5.02906e-83	1.62363e-78	Mono_2
Ninj1	0.400851	0.896	0.761	3.01686e-82	9.73994e-78	Mono_2
Specc1l	0.401177	0.879	0.749	1.3536e-81	4.37009e-77	Mono_2
Fcgr3	0.353993	0.951	0.822	2.10272e-81	6.78864e-77	Mono_2
Tyrobp	0.263198	0.99	0.982	8.97274e-81	2.89685e-76	Mono_2
Cd44	0.385765	0.989	0.932	1.01845e-80	3.28808e-76	Mono_2
S100a10	0.44203	0.969	0.913	1.35922e-80	4.38823e-76	Mono_2
Nlrp3	0.408347	0.836	0.665	2.37358e-80	7.66309e-76	Mono_2
Srgn	0.346199	0.996	0.985	2.40541e-80	7.76587e-76	Mono_2
Sgms2	0.355716	0.497	0.293	3.47903e-80	1.12321e-75	Mono_2
Eif4a1	0.293315	0.977	0.962	2.85838e-79	9.22827e-75	Mono_2
Vegfa	0.391638	0.659	0.458	1.20524e-78	3.8911e-74	Mono_2
Vdr	0.384762	0.625	0.43	9.4809e-78	3.06091e-73	Mono_2
Fcgr2b	0.36991	0.953	0.86	1.54771e-77	4.99678e-73	Mono_2
H2-DMb1	0.484301	0.903	0.829	4.66507e-76	1.50612e-71	Mono_2
Xylt1	0.475144	0.893	0.77	7.55424e-76	2.43889e-71	Mono_2
S100a6	0.343824	0.99	0.959	1.03055e-75	3.32713e-71	Mono_2
Tgfb1	0.364847	0.939	0.87	1.48474e-75	4.79347e-71	Mono_2
Malt1	0.445913	0.912	0.79	2.20945e-75	7.1332e-71	Mono_2
Gas7	0.338297	0.666	0.471	3.02041e-75	9.75139e-71	Mono_2
Eno1	0.32917	0.925	0.86	3.26737e-74	1.05487e-69	Mono_2
Eif4e	0.422689	0.877	0.777	2.06844e-73	6.67796e-69	Mono_2
Rbm3	0.281685	0.967	0.939	1.31813e-72	4.25559e-68	Mono_2
Gm9733	0.364932	0.458	0.272	4.21472e-72	1.36072e-67	Mono_2
Pdia6	0.376247	0.916	0.85	1.61675e-71	5.21969e-67	Mono_2
Runx1	0.47307	0.973	0.914	1.83752e-71	5.93244e-67	Mono_2
Ptafr	0.437322	0.817	0.705	2.14824e-71	6.93561e-67	Mono_2
Crtc3	0.423863	0.868	0.768	2.06498e-70	6.66678e-66	Mono_2
Atp1b3	0.288812	0.949	0.874	3.5552e-70	1.1478e-65	Mono_2
Slc25a5	0.303654	0.952	0.918	4.62192e-70	1.49219e-65	Mono_2
Flt1	0.326385	0.476	0.291	8.84434e-70	2.85539e-65	Mono_2
Nfkbie	0.389014	0.795	0.664	1.19268e-69	3.85058e-65	Mono_2
Pomp	0.296131	0.967	0.928	1.19887e-69	3.87055e-65	Mono_2
Ass1	0.428432	0.806	0.665	1.48765e-69	4.80287e-65	Mono_2
Cyba	0.251016	0.988	0.981	8.37255e-69	2.70308e-64	Mono_2
Sec61g	0.284464	0.966	0.952	1.21123e-67	3.91047e-63	Mono_2
Nr4a2	0.399305	0.806	0.664	1.57877e-67	5.09707e-63	Mono_2
App	0.324617	0.963	0.922	3.71352e-66	1.19891e-61	Mono_2
Olr1	0.500363	0.336	0.18	2.08791e-65	6.74082e-61	Mono_2
Ccdc71l	0.286597	0.616	0.45	1.10489e-64	3.56714e-60	Mono_2
Pgk1	0.305538	0.935	0.87	1.56854e-64	5.06404e-60	Mono_2
Arhgdib	0.288535	0.971	0.926	8.28519e-64	2.67487e-59	Mono_2
Arl4c	0.354256	0.88	0.785	8.29397e-64	2.67771e-59	Mono_2
Cox7a2	0.251017	0.961	0.94	1.04131e-63	3.36187e-59	Mono_2
Rab20	0.300499	0.741	0.56	2.15838e-63	6.96834e-59	Mono_2
Plcb1	0.26705	0.542	0.332	4.38859e-63	1.41686e-58	Mono_2
Mrpl52	0.287916	0.947	0.904	7.10009e-63	2.29226e-58	Mono_2
Atp5b	0.29149	0.953	0.919	9.97316e-63	3.21983e-58	Mono_2
Irf2bp2	0.298582	0.938	0.835	1.46424e-62	4.72731e-58	Mono_2
Magohb	0.341056	0.605	0.46	2.75641e-62	8.89908e-58	Mono_2
Slc11a1	0.304333	0.831	0.643	6.38499e-62	2.06139e-57	Mono_2
Ccl9	0.543434	0.858	0.751	8.41232e-62	2.71592e-57	Mono_2
Nsf	0.454216	0.861	0.768	9.09494e-62	2.9363e-57	Mono_2
Cmklr1	0.259097	0.558	0.38	1.14038e-61	3.68171e-57	Mono_2
Nufip1	0.394616	0.695	0.572	2.7902e-61	9.00815e-57	Mono_2
Mdm2	0.345674	0.854	0.744	4.03113e-61	1.30145e-56	Mono_2
Fn1	0.420375	0.589	0.397	5.59696e-61	1.80698e-56	Mono_2
Pilra	0.338513	0.641	0.482	5.93183e-61	1.91509e-56	Mono_2
Tomm6	0.259559	0.933	0.895	1.51805e-60	4.90103e-56	Mono_2
Cdkn1a	0.341593	0.969	0.903	4.45149e-60	1.43717e-55	Mono_2
Cisd2	0.25591	0.794	0.678	1.21216e-59	3.91345e-55	Mono_2
Aif1	0.314064	0.954	0.885	1.61866e-59	5.22584e-55	Mono_2
Fam129b	0.322399	0.837	0.703	2.82698e-59	9.1269e-55	Mono_2
Zbp1	0.330711	0.914	0.82	4.22354e-59	1.36357e-54	Mono_2
Rgcc	0.484481	0.503	0.338	1.31313e-58	4.23944e-54	Mono_2
AI504432	0.279798	0.639	0.473	1.61687e-58	5.22007e-54	Mono_2
Emp3	0.270971	0.965	0.943	1.62253e-58	5.23834e-54	Mono_2
Uck2	0.305577	0.7	0.536	4.23035e-58	1.36577e-53	Mono_2
Ndufa4	0.292317	0.924	0.868	4.51553e-58	1.45784e-53	Mono_2
Rbms1	0.258475	0.979	0.949	1.0402e-57	3.35829e-53	Mono_2
Egr2	0.303846	0.528	0.36	2.90844e-57	9.3899e-53	Mono_2
S100a4	0.313878	0.975	0.903	8.19179e-56	2.64472e-51	Mono_2
Fem1c	0.280504	0.91	0.808	3.31161e-55	1.06915e-50	Mono_2
Ncf4	0.281041	0.879	0.784	3.75071e-55	1.21092e-50	Mono_2
Cox17	0.264362	0.942	0.901	4.54979e-55	1.4689e-50	Mono_2
Morrbid	0.363062	0.787	0.623	4.77236e-55	1.54076e-50	Mono_2
Cmpk1	0.274422	0.91	0.851	9.47714e-55	3.0597e-50	Mono_2
Jarid2	0.288119	0.961	0.906	1.10865e-54	3.57927e-50	Mono_2
Tgfbi	0.344402	0.963	0.893	2.0014e-54	6.46153e-50	Mono_2
Sdc4	0.493667	0.773	0.657	2.05551e-54	6.63621e-50	Mono_2
Sirpb1c	0.255588	0.725	0.569	7.03793e-54	2.27219e-49	Mono_2
Runx3	0.324499	0.854	0.752	8.1218e-54	2.62212e-49	Mono_2
AI839979	0.263138	0.499	0.342	9.34295e-54	3.01637e-49	Mono_2
Rrp1b	0.291339	0.476	0.333	1.35797e-53	4.38419e-49	Mono_2
Ppig	0.327401	0.892	0.814	3.31423e-53	1.07e-48	Mono_2
Bax	0.297063	0.906	0.865	7.66982e-53	2.4762e-48	Mono_2
Ifi27l2a	0.338881	0.969	0.943	9.12269e-52	2.94526e-47	Mono_2
Gmfg	0.266275	0.923	0.845	9.24046e-52	2.98328e-47	Mono_2
Bzw1	0.258652	0.869	0.8	1.2308e-51	3.97364e-47	Mono_2
Gbp2	0.514325	0.705	0.573	1.68086e-51	5.42665e-47	Mono_2
Spty2d1	0.257905	0.787	0.664	2.82799e-51	9.13018e-47	Mono_2
Tgm2	0.3677	0.827	0.694	3.17878e-49	1.02627e-44	Mono_2
Ppp1r14b	0.285201	0.807	0.72	7.84389e-49	2.5324e-44	Mono_2
Ndufb6	0.251993	0.802	0.737	1.14696e-48	3.70297e-44	Mono_2
Tnfaip2	0.499174	0.647	0.521	1.51478e-48	4.89048e-44	Mono_2
Ybx3	0.299963	0.755	0.658	3.33946e-48	1.07815e-43	Mono_2
Antxr2	0.353397	0.85	0.738	5.53977e-48	1.78852e-43	Mono_2
Rffl	0.272585	0.599	0.437	6.89095e-48	2.22474e-43	Mono_2
Qpct	0.35738	0.418	0.287	1.28945e-47	4.163e-43	Mono_2
Lsm12	0.255976	0.853	0.797	1.91859e-47	6.19418e-43	Mono_2
Fosl2	0.256033	0.91	0.788	2.14439e-47	6.92315e-43	Mono_2
Ptgs2	0.334855	0.696	0.533	2.41805e-47	7.80669e-43	Mono_2
Rbm47	0.331635	0.918	0.836	4.74006e-47	1.53033e-42	Mono_2
Atp5g1	0.259802	0.917	0.879	6.57626e-47	2.12315e-42	Mono_2
St7	0.371516	0.656	0.518	1.44182e-46	4.65492e-42	Mono_2
Atp6v1e1	0.252073	0.898	0.846	2.15689e-46	6.96353e-42	Mono_2
Nfil3	0.269509	0.891	0.792	2.41202e-46	7.7872e-42	Mono_2
Ucp2	0.256292	0.976	0.947	3.40955e-46	1.10077e-41	Mono_2
Cxcl2	0.606943	0.687	0.561	1.80991e-45	5.84329e-41	Mono_2
Eepd1	0.297869	0.655	0.52	8.15958e-45	2.63432e-40	Mono_2
Atp5g3	0.274057	0.882	0.829	9.92993e-45	3.20588e-40	Mono_2
Tkt	0.254012	0.905	0.856	3.31226e-44	1.06936e-39	Mono_2
Ldlr	0.263782	0.671	0.54	8.58462e-44	2.77154e-39	Mono_2
Arf2	0.300984	0.66	0.548	8.68489e-44	2.80392e-39	Mono_2
Itgam	0.279768	0.84	0.741	2.05891e-43	6.6472e-39	Mono_2
Prkcd	0.306217	0.896	0.836	3.22826e-43	1.04224e-38	Mono_2
Map2k4	0.283714	0.784	0.69	4.08091e-43	1.31752e-38	Mono_2
Klf4	0.357261	0.83	0.727	8.57051e-43	2.76699e-38	Mono_2
Ms4a6c	0.250898	0.973	0.923	2.76302e-42	8.9204e-38	Mono_2
Hsp90b1	0.266647	0.955	0.928	2.92546e-42	9.44485e-38	Mono_2
Tapbp	0.25741	0.925	0.859	3.75718e-42	1.213e-37	Mono_2
Acly	0.250817	0.605	0.49	1.6342e-41	5.27601e-37	Mono_2
Ern1	0.298563	0.777	0.658	1.36425e-40	4.40448e-36	Mono_2
Ralgds	0.262962	0.478	0.354	1.43255e-40	4.62499e-36	Mono_2
Cyp51	0.305004	0.462	0.336	1.44488e-40	4.66478e-36	Mono_2
Cd300lb	0.264432	0.437	0.307	6.04321e-40	1.95105e-35	Mono_2
Gpd2	0.283515	0.83	0.719	1.64135e-39	5.29911e-35	Mono_2
Ms4a4c	0.277859	0.944	0.869	4.67923e-39	1.51069e-34	Mono_2
Plgrkt	0.265823	0.787	0.712	5.59613e-39	1.80671e-34	Mono_2
Cmip	0.252845	0.984	0.955	8.3132e-38	2.68392e-33	Mono_2
Cfb	0.314234	0.711	0.572	9.42605e-38	3.0432e-33	Mono_2
mt-Nd3	0.261292	0.911	0.864	1.03139e-37	3.32983e-33	Mono_2
Upp1	0.296296	0.285	0.172	2.07079e-37	6.68556e-33	Mono_2
Slc39a14	0.258468	0.501	0.373	1.50593e-36	4.86188e-32	Mono_2
Vim	0.257619	0.988	0.986	8.27574e-36	2.67182e-31	Mono_2
Chd7	0.263258	0.925	0.86	1.66801e-35	5.38518e-31	Mono_2
Adssl1	0.27938	0.692	0.592	2.57946e-35	8.3278e-31	Mono_2
C5ar1	0.279844	0.642	0.521	3.54978e-34	1.14605e-29	Mono_2
Atp11b	0.274399	0.825	0.757	9.77782e-34	3.15677e-29	Mono_2
Pycard	0.262914	0.893	0.839	5.05196e-33	1.63103e-28	Mono_2
Fdps	0.275873	0.537	0.434	6.08142e-31	1.96339e-26	Mono_2
Trps1	0.294658	0.947	0.921	6.11124e-30	1.97302e-25	Mono_2
Ccrl2	0.386149	0.798	0.695	7.73856e-29	2.4984e-24	Mono_2
Ccl2	0.616754	0.736	0.655	6.89974e-24	2.22758e-19	Mono_2
Socs3	0.262507	0.822	0.747	1.30053e-22	4.19876e-18	Mono_2
Lpl	0.425703	0.47	0.389	1.98246e-18	6.40038e-14	Mono_2
Cxcl9	0.561907	0.522	0.462	3.45159e-14	1.11435e-09	Mono_2
Odc1	0.314	0.644	0.618	4.70364e-08	0.00151857	Mono_2
Cxcl10	3.46044	0.881	0.369	< 2.22E-308	< 2.22E-308	MonoACT_1
Ifit3	2.21846	0.824	0.344	< 2.22E-308	< 2.22E-308	MonoACT_1
Ifit2	2.16134	0.872	0.347	< 2.22E-308	< 2.22E-308	MonoACT_1
Ifi203	1.68545	0.978	0.755	< 2.22E-308	< 2.22E-308	MonoACT_1
A330040F15Rik	1.67153	0.818	0.287	< 2.22E-308	< 2.22E-308	MonoACT_1
Mndal	1.63763	0.989	0.818	< 2.22E-308	< 2.22E-308	MonoACT_1
Ifi209	1.57862	0.962	0.694	< 2.22E-308	< 2.22E-308	MonoACT_1
Gbp5	1.55981	0.8	0.292	< 2.22E-308	< 2.22E-308	MonoACT_1
Ifi47	1.55868	0.919	0.485	< 2.22E-308	< 2.22E-308	MonoACT_1
Ifi204	1.47573	0.993	0.842	< 2.22E-308	< 2.22E-308	MonoACT_1
Cmpk2	1.44744	0.608	0.14	< 2.22E-308	< 2.22E-308	MonoACT_1
Ifi211	1.39603	0.985	0.759	< 2.22E-308	< 2.22E-308	MonoACT_1
Herc6	1.51651	0.926	0.512	1.28131e-307	4.1367e-303	MonoACT_1
Parp14	1.41147	0.981	0.734	2.77273e-302	8.95177e-298	MonoACT_1
Ifit1	1.82403	0.753	0.263	4.64073e-302	1.49826e-297	MonoACT_1
Slfn5	1.68938	0.962	0.698	9.35524e-300	3.02034e-295	MonoACT_1
Isg15	2.022	0.996	0.853	1.27779e-295	4.12535e-291	MonoACT_1
Rsad2	2.57452	0.902	0.475	1.66192e-288	5.36552e-284	MonoACT_1
Ifi205	1.54537	0.955	0.614	1.0477e-279	3.38249e-275	MonoACT_1
Oasl2	1.23295	0.962	0.686	1.8874e-271	6.09346e-267	MonoACT_1
Zbp1	1.14739	0.982	0.824	1.26574e-263	4.08643e-259	MonoACT_1
Calhm6	1.5749	0.827	0.405	4.14926e-262	1.33959e-257	MonoACT_1
Slfn1	1.27251	0.931	0.58	6.75517e-262	2.18091e-257	MonoACT_1
Oasl1	1.60393	0.876	0.455	5.07257e-253	1.63768e-248	MonoACT_1
Ifi206	1.13816	0.855	0.431	2.75154e-244	8.88334e-240	MonoACT_1
Marchf5	1.14424	0.919	0.681	5.45436e-244	1.76094e-239	MonoACT_1
Trim30a	1.15614	0.97	0.789	1.18373e-243	3.82167e-239	MonoACT_1
Usp18	1.28041	0.781	0.367	2.90195e-238	9.36895e-234	MonoACT_1
Ms4a4c	1.22989	0.993	0.873	6.91043e-238	2.23103e-233	MonoACT_1
Rnf213	1.14326	0.979	0.777	3.33612e-235	1.07707e-230	MonoACT_1
Daxx	1.03308	0.854	0.488	1.28984e-233	4.16424e-229	MonoACT_1
Ifi207	1.06502	0.992	0.881	1.49626e-225	4.83067e-221	MonoACT_1
Pnp	1.17634	0.979	0.87	1.32869e-224	4.28967e-220	MonoACT_1
Igtp	0.956078	0.776	0.369	2.11401e-224	6.82507e-220	MonoACT_1
Gbp2	1.68999	0.916	0.571	3.46109e-223	1.11741e-218	MonoACT_1
Rtp4	1.06467	0.951	0.68	1.03986e-222	3.35718e-218	MonoACT_1
Ms4a6c	0.897319	0.996	0.927	2.31818e-217	7.48425e-213	MonoACT_1
Ifi213	1.19285	0.866	0.523	1.09481e-216	3.5346e-212	MonoACT_1
Samhd1	1.25418	0.996	0.942	5.20972e-214	1.68196e-209	MonoACT_1
Irf7	1.26051	0.978	0.792	8.69162e-208	2.80609e-203	MonoACT_1
Il15	1.12239	0.713	0.314	7.26204e-206	2.34455e-201	MonoACT_1
Ifit3b	0.99759	0.464	0.119	2.29203e-205	7.39982e-201	MonoACT_1
Ifih1	1.29391	0.874	0.568	4.01653e-205	1.29674e-200	MonoACT_1
Irgm1	1.13447	0.827	0.488	2.82102e-204	9.10765e-200	MonoACT_1
Trafd1	0.868734	0.932	0.703	4.32424e-204	1.39608e-199	MonoACT_1
Slfn8	0.983702	0.868	0.519	1.68023e-199	5.42464e-195	MonoACT_1
Gbp3	0.999601	0.796	0.442	9.93862e-199	3.20868e-194	MonoACT_1
Gbp7	1.08658	0.828	0.496	1.43316e-198	4.62697e-194	MonoACT_1
Oas3	0.925347	0.849	0.496	4.16179e-198	1.34363e-193	MonoACT_1
Xaf1	0.923707	0.917	0.652	1.90182e-195	6.14002e-191	MonoACT_1
Sell	1.16846	0.586	0.205	8.89396e-191	2.87141e-186	MonoACT_1
Phf11b	1.17202	0.92	0.691	9.14532e-191	2.95257e-186	MonoACT_1
Tor3a	0.895326	0.818	0.504	2.77753e-190	8.96727e-186	MonoACT_1
Sp100	0.954129	0.967	0.83	2.367e-188	7.64185e-184	MonoACT_1
Isg20	1.14516	0.781	0.413	1.93895e-178	6.25991e-174	MonoACT_1
Ddx58	0.928007	0.794	0.457	3.37106e-178	1.08835e-173	MonoACT_1
Ms4a6b	0.912231	0.98	0.832	2.14299e-176	6.91866e-172	MonoACT_1
Trim30c	0.866789	0.578	0.208	9.46952e-176	3.05723e-171	MonoACT_1
Plac8	1.45435	0.952	0.802	1.05302e-174	3.39967e-170	MonoACT_1
Casp4	0.933269	0.862	0.573	3.42752e-172	1.10657e-167	MonoACT_1
Znfx1	0.912882	0.8	0.498	3.56993e-172	1.15255e-167	MonoACT_1
Trim30d	0.857424	0.878	0.579	5.71077e-171	1.84372e-166	MonoACT_1
Sp140	0.893193	0.94	0.751	4.55223e-170	1.46969e-165	MonoACT_1
Ifitm3	0.917503	0.997	0.971	3.69639e-169	1.19338e-164	MonoACT_1
Zup1	0.91687	0.848	0.55	4.42808e-169	1.42961e-164	MonoACT_1
Slfn4	1.58851	0.772	0.423	1.24394e-162	4.01607e-158	MonoACT_1
Fam241a	0.938354	0.821	0.552	8.59935e-162	2.7763e-157	MonoACT_1
Samd9l	0.841336	0.809	0.497	3.26689e-161	1.05472e-156	MonoACT_1
Fcgr1	0.971975	0.97	0.825	5.13006e-161	1.65624e-156	MonoACT_1
Lgals9	0.824681	0.923	0.73	3.75626e-159	1.21271e-154	MonoACT_1
Pml	0.713467	0.677	0.316	3.14476e-157	1.01529e-152	MonoACT_1
Ifi208	0.61266	0.46	0.144	5.4896e-155	1.77232e-150	MonoACT_1
Phf11d	1.04368	0.783	0.496	2.82028e-154	9.10529e-150	MonoACT_1
Eif2ak2	0.826815	0.834	0.559	6.11121e-152	1.97301e-147	MonoACT_1
Pde7b	1.09582	0.939	0.696	1.73486e-149	5.60098e-145	MonoACT_1
Sp110	0.814907	0.893	0.701	1.82654e-149	5.89699e-145	MonoACT_1
9930111J21Rik2	0.799756	0.763	0.448	1.27489e-147	4.11599e-143	MonoACT_1
Tor1aip1	0.763763	0.95	0.847	7.58657e-147	2.44932e-142	MonoACT_1
Fndc3a	0.939163	0.956	0.86	2.39395e-144	7.72886e-140	MonoACT_1
Slfn2	0.745109	0.99	0.937	1.0122e-140	3.26789e-136	MonoACT_1
Slfn9	0.505033	0.426	0.135	1.74173e-139	5.62319e-135	MonoACT_1
Chmp4b	0.626665	0.975	0.933	1.60128e-138	5.16975e-134	MonoACT_1
Ifi35	0.740782	0.898	0.708	8.83765e-138	2.85324e-133	MonoACT_1
Ly6e	0.612786	0.999	0.955	1.00821e-137	3.25501e-133	MonoACT_1
Parp9	0.729534	0.836	0.579	4.73038e-136	1.5272e-131	MonoACT_1
Nampt	0.816994	0.943	0.828	1.75023e-135	5.65062e-131	MonoACT_1
Stat2	0.821341	0.858	0.621	4.16087e-134	1.34334e-129	MonoACT_1
Ifit1bl1	0.893989	0.327	0.084	5.10843e-134	1.64926e-129	MonoACT_1
Socs1	1.07191	0.566	0.252	3.37352e-133	1.08914e-128	MonoACT_1
Cers6	1.02254	0.96	0.846	1.61216e-132	5.20485e-128	MonoACT_1
Irgm2	0.601121	0.541	0.222	1.88174e-131	6.07519e-127	MonoACT_1
Stat1	0.783052	0.967	0.841	2.94545e-131	9.50939e-127	MonoACT_1
Ms4a6d	0.850227	0.983	0.87	1.58093e-130	5.10403e-126	MonoACT_1
Nt5c3	0.710322	0.638	0.341	4.28592e-130	1.38371e-125	MonoACT_1
Epsti1	0.798809	0.961	0.878	5.51584e-130	1.78079e-125	MonoACT_1
Cd40	0.897953	0.787	0.531	9.12044e-130	2.94453e-125	MonoACT_1
Nmi	0.724646	0.858	0.661	1.72066e-129	5.55514e-125	MonoACT_1
Fgl2	0.978827	0.938	0.775	7.04365e-128	2.27404e-123	MonoACT_1
Rap2c	0.736672	0.749	0.491	5.23465e-127	1.69001e-122	MonoACT_1
Acod1	1.06962	0.503	0.194	5.47033e-127	1.7661e-122	MonoACT_1
Tnfsf10	0.337425	0.258	0.054	1.49502e-125	4.82668e-121	MonoACT_1
Oas1a	0.617417	0.819	0.572	3.16819e-123	1.02285e-118	MonoACT_1
Ly6c2	1.1307	0.941	0.701	7.91601e-122	2.55569e-117	MonoACT_1
Tap1	0.676738	0.942	0.8	1.34209e-121	4.33292e-117	MonoACT_1
Gpr141	0.93571	0.772	0.502	1.66915e-120	5.38884e-116	MonoACT_1
1600014C10Rik	0.623213	0.693	0.405	2.52761e-119	8.16039e-115	MonoACT_1
Mxd1	1.03875	0.886	0.757	8.92544e-114	2.88158e-109	MonoACT_1
Il18	0.747541	0.714	0.438	3.48061e-111	1.12371e-106	MonoACT_1
Parp12	0.622264	0.751	0.503	3.65379e-111	1.17963e-106	MonoACT_1
Dennd1a	0.845851	0.973	0.86	1.27405e-110	4.11328e-106	MonoACT_1
Gm13822	0.455633	0.375	0.123	1.74582e-108	5.63638e-104	MonoACT_1
Sppl2a	0.716769	0.931	0.834	3.9044e-108	1.26053e-103	MonoACT_1
Apobec3	0.640511	0.837	0.613	4.80005e-108	1.5497e-103	MonoACT_1
Morrbid	0.882874	0.864	0.634	2.011e-107	6.49253e-103	MonoACT_1
Dtx3l	0.588083	0.702	0.437	2.11974e-107	6.84357e-103	MonoACT_1
Cd69	0.945919	0.503	0.221	2.87523e-107	9.28268e-103	MonoACT_1
Iigp1	1.3069	0.516	0.24	1.41155e-106	4.55718e-102	MonoACT_1
Gm20559	0.632274	0.683	0.413	4.15762e-106	1.34229e-101	MonoACT_1
Cybb	0.730451	0.962	0.868	4.65473e-106	1.50278e-101	MonoACT_1
Hp	1.04523	0.508	0.223	2.99629e-103	9.67352e-99	MonoACT_1
Setdb2	0.634955	0.547	0.265	2.99789e-103	9.67869e-99	MonoACT_1
Tpst1	0.512652	0.575	0.301	3.63574e-103	1.1738e-98	MonoACT_1
Usp25	0.693241	0.892	0.748	1.12348e-102	3.62717e-98	MonoACT_1
Gm12185	0.55216	0.517	0.244	2.06701e-101	6.67334e-97	MonoACT_1
Snx2	0.623273	0.923	0.828	5.71256e-101	1.8443e-96	MonoACT_1
H3f3b	0.670757	1	0.993	2.3048e-100	7.44104e-96	MonoACT_1
Tgtp2	0.31569	0.333	0.104	4.92865e-100	1.59121e-95	MonoACT_1
Irf1	1.04229	0.801	0.586	3.17037e-99	1.02355e-94	MonoACT_1
Npc2	0.479136	0.998	0.989	1.04314e-98	3.36779e-94	MonoACT_1
Ascc3	0.714522	0.924	0.807	1.53566e-98	4.95787e-94	MonoACT_1
Il10ra	0.705963	0.896	0.778	3.30958e-98	1.0685e-93	MonoACT_1
Itpr1	0.749322	0.809	0.574	3.10099e-97	1.00115e-92	MonoACT_1
Gm5431	0.369416	0.406	0.158	1.41003e-95	4.55229e-91	MonoACT_1
Aldh1b1	0.470864	0.386	0.15	2.94541e-94	9.50924e-90	MonoACT_1
Ogfr	0.571928	0.771	0.587	4.99264e-93	1.61187e-88	MonoACT_1
C3	0.798606	0.781	0.533	2.00989e-92	6.48892e-88	MonoACT_1
Xdh	0.610067	0.828	0.586	3.01186e-92	9.7238e-88	MonoACT_1
Nod1	0.475371	0.436	0.185	2.57047e-91	8.29876e-87	MonoACT_1
Slco3a1	0.886387	0.702	0.484	1.00873e-90	3.2567e-86	MonoACT_1
Arid5b	0.761921	0.922	0.78	3.9295e-90	1.26864e-85	MonoACT_1
Oas2	0.553319	0.634	0.37	9.56838e-90	3.08915e-85	MonoACT_1
Olfr56	0.339447	0.3	0.093	1.34305e-89	4.33602e-85	MonoACT_1
Capza2	0.475026	0.991	0.961	2.25631e-89	7.2845e-85	MonoACT_1
Clec2d	0.620357	0.896	0.736	5.03929e-89	1.62693e-84	MonoACT_1
Vcan	0.909042	0.555	0.277	2.00749e-87	6.48117e-83	MonoACT_1
G530011O06Rik	0.631834	0.516	0.258	5.35264e-87	1.7281e-82	MonoACT_1
Nlrc5	0.605038	0.762	0.549	9.69434e-87	3.12982e-82	MonoACT_1
Irf2	0.608544	0.923	0.824	1.16983e-85	3.7768e-81	MonoACT_1
Ddx60	0.872697	0.595	0.351	1.32101e-85	4.26488e-81	MonoACT_1
Morc3	0.580094	0.827	0.662	4.90235e-85	1.58272e-80	MonoACT_1
Etnk1	0.675818	0.724	0.532	2.42166e-84	7.81832e-80	MonoACT_1
Klra2	0.690534	0.86	0.651	5.5248e-84	1.78368e-79	MonoACT_1
Parp11	0.606943	0.592	0.352	5.25878e-83	1.6978e-78	MonoACT_1
Il27	0.397441	0.317	0.11	1.18751e-82	3.83389e-78	MonoACT_1
Slamf8	0.597102	0.739	0.514	2.06056e-82	6.65252e-78	MonoACT_1
Gch1	0.670086	0.853	0.705	2.31882e-82	7.4863e-78	MonoACT_1
Helz2	0.474189	0.565	0.316	3.03585e-82	9.80123e-78	MonoACT_1
Hck	0.566235	0.923	0.821	1.18652e-81	3.83069e-77	MonoACT_1
Prdx5	0.66171	0.98	0.938	2.62594e-81	8.47784e-77	MonoACT_1
Ms4a4b	0.419868	0.425	0.188	1.8635e-80	6.01631e-76	MonoACT_1
H2-T23	0.49913	0.974	0.923	3.52485e-80	1.138e-75	MonoACT_1
Casp1	0.564896	0.73	0.55	4.27259e-80	1.37941e-75	MonoACT_1
Mlkl	0.436111	0.435	0.203	1.2504e-79	4.03692e-75	MonoACT_1
Nsd3	0.590139	0.935	0.843	2.08989e-79	6.7472e-75	MonoACT_1
Parp10	0.409366	0.509	0.269	9.8116e-79	3.16768e-74	MonoACT_1
Themis2	0.570762	0.683	0.466	1.59397e-78	5.14613e-74	MonoACT_1
A930037H05Rik	0.402344	0.445	0.198	3.5304e-78	1.13979e-73	MonoACT_1
Cd274	0.808981	0.91	0.793	5.61723e-78	1.81352e-73	MonoACT_1
Mgst1	0.808511	0.512	0.272	1.07475e-77	3.46983e-73	MonoACT_1
Il15ra	0.399313	0.369	0.147	2.32098e-76	7.49327e-72	MonoACT_1
Bbx	0.721135	0.665	0.453	4.23486e-76	1.36722e-71	MonoACT_1
Psmb10	0.533538	0.944	0.865	4.49976e-76	1.45275e-71	MonoACT_1
Msrb1	0.719365	0.903	0.83	7.98461e-76	2.57783e-71	MonoACT_1
Scimp	0.715651	0.759	0.601	5.08667e-75	1.64223e-70	MonoACT_1
Trim30b	0.417974	0.402	0.18	2.26745e-74	7.32047e-70	MonoACT_1
Cycs	0.558574	0.94	0.859	6.01184e-74	1.94092e-69	MonoACT_1
Zyx	0.794618	0.847	0.749	2.08707e-73	6.73812e-69	MonoACT_1
Phf11a	0.614911	0.55	0.327	3.43853e-73	1.11013e-68	MonoACT_1
AB124611	0.533875	0.773	0.601	3.69513e-73	1.19297e-68	MonoACT_1
Gbp4	0.612714	0.506	0.28	1.66124e-72	5.36332e-68	MonoACT_1
Cd300lf	0.695821	0.817	0.643	4.72879e-72	1.52669e-67	MonoACT_1
Dhx58	0.504521	0.633	0.429	1.20476e-71	3.88957e-67	MonoACT_1
Lrch1	0.651313	0.862	0.716	2.05863e-71	6.6463e-67	MonoACT_1
Zfp800	0.54089	0.694	0.509	3.62791e-71	1.17127e-66	MonoACT_1
Sod2	0.906797	0.857	0.772	5.43664e-71	1.75522e-66	MonoACT_1
Tspo	0.500062	0.988	0.957	8.83411e-71	2.85209e-66	MonoACT_1
Serpina3g	1.15089	0.497	0.279	2.34353e-70	7.56608e-66	MonoACT_1
Ptprc	0.539159	0.988	0.961	1.15512e-69	3.72931e-65	MonoACT_1
Gm21188	0.544064	0.775	0.613	3.48751e-69	1.12594e-64	MonoACT_1
Il1rn	0.759425	0.888	0.698	4.68973e-69	1.51408e-64	MonoACT_1
Tapbp	0.466707	0.93	0.866	2.452e-68	7.91628e-64	MonoACT_1
Atp11b	0.687022	0.873	0.761	4.65561e-68	1.50306e-63	MonoACT_1
Chil3	1.5692	0.61	0.383	1.31024e-67	4.2301e-63	MonoACT_1
Fcgr4	0.689553	0.8	0.611	2.07393e-67	6.6957e-63	MonoACT_1
Max	0.531831	0.692	0.539	2.07513e-67	6.69955e-63	MonoACT_1
BC147527	0.360579	0.4	0.19	1.98925e-66	6.4223e-62	MonoACT_1
Mitd1	0.460922	0.497	0.286	2.66308e-66	8.59777e-62	MonoACT_1
Lamp2	0.51005	0.982	0.944	8.10307e-66	2.61608e-61	MonoACT_1
Bst2	0.632281	0.977	0.924	1.28712e-65	4.15548e-61	MonoACT_1
Mpp1	0.514861	0.743	0.566	2.54004e-65	8.20052e-61	MonoACT_1
H2-T24	0.332289	0.394	0.184	6.94282e-65	2.24149e-60	MonoACT_1
Lst1	0.468009	0.981	0.885	2.23477e-64	7.21496e-60	MonoACT_1
Ly86	0.469565	0.981	0.909	1.31892e-63	4.25815e-59	MonoACT_1
Tent5a	0.630386	0.727	0.535	2.1658e-63	6.99229e-59	MonoACT_1
Gbp9	0.388939	0.463	0.254	4.65633e-62	1.5033e-57	MonoACT_1
Ifitm6	1.01275	0.508	0.308	5.11234e-62	1.65052e-57	MonoACT_1
Tmbim6	0.397175	0.98	0.943	1.05278e-61	3.3989e-57	MonoACT_1
Snx10	0.514138	0.773	0.637	1.39816e-61	4.51397e-57	MonoACT_1
Lyz2	0.838239	0.992	0.96	3.98016e-61	1.285e-56	MonoACT_1
I830077J02Rik	0.516918	0.493	0.29	4.76999e-61	1.53999e-56	MonoACT_1
Mpeg1	0.538626	0.934	0.847	5.14e-61	1.65945e-56	MonoACT_1
Clic4	0.438776	0.981	0.935	1.00804e-60	3.25446e-56	MonoACT_1
Lyn	0.45961	0.994	0.963	1.02057e-60	3.29492e-56	MonoACT_1
Zc3hav1	0.443503	0.931	0.824	1.22465e-60	3.95377e-56	MonoACT_1
H2-T22	0.555833	0.846	0.771	1.49301e-60	4.82017e-56	MonoACT_1
Fcer1g	0.359231	0.999	0.983	8.45569e-60	2.72992e-55	MonoACT_1
Prpf38a	0.442976	0.628	0.468	1.2337e-59	3.983e-55	MonoACT_1
Dck	0.514162	0.684	0.512	3.20644e-59	1.0352e-54	MonoACT_1
Ifi27l2a	0.580349	0.973	0.946	5.28677e-59	1.70683e-54	MonoACT_1
Batf2	0.431889	0.366	0.175	6.55245e-59	2.11546e-54	MonoACT_1
Ilrun	0.437739	0.834	0.734	8.6424e-59	2.7902e-54	MonoACT_1
Cd47	0.386372	0.977	0.951	9.86075e-58	3.18354e-53	MonoACT_1
Akt3	0.602835	0.806	0.653	1.16199e-57	3.75149e-53	MonoACT_1
Fas	0.524474	0.465	0.264	1.47684e-57	4.76798e-53	MonoACT_1
Tarm1	0.579212	0.598	0.392	1.17043e-56	3.77875e-52	MonoACT_1
Gm4070	0.356762	0.463	0.257	1.41001e-56	4.55221e-52	MonoACT_1
Vcpip1	0.452207	0.636	0.47	1.00487e-55	3.24424e-51	MonoACT_1
Vps54	0.554937	0.724	0.584	1.19106e-55	3.84535e-51	MonoACT_1
Tor1aip2	0.428591	0.75	0.621	4.37799e-55	1.41343e-50	MonoACT_1
Pdcd10	0.454372	0.855	0.809	8.53324e-55	2.75496e-50	MonoACT_1
Hk3	0.478123	0.651	0.471	1.77772e-54	5.73938e-50	MonoACT_1
Bach1	0.615477	0.862	0.764	1.12266e-53	3.62452e-49	MonoACT_1
Ube2l6	0.457793	0.654	0.479	1.2563e-53	4.05597e-49	MonoACT_1
Cebpb	0.501793	0.984	0.916	5.72831e-53	1.84938e-48	MonoACT_1
Mbd2	0.446654	0.881	0.825	7.02735e-53	2.26878e-48	MonoACT_1
Aoah	0.513026	0.753	0.562	1.13583e-52	3.66704e-48	MonoACT_1
4930599N23Rik	0.380945	0.464	0.272	2.28226e-51	7.36829e-47	MonoACT_1
Slamf7	0.62313	0.873	0.8	6.37581e-51	2.05843e-46	MonoACT_1
Fam111a	0.515859	0.68	0.517	7.00263e-51	2.2608e-46	MonoACT_1
Ggct	0.428371	0.382	0.204	7.24786e-51	2.33997e-46	MonoACT_1
Trim25	0.480312	0.95	0.881	1.19116e-50	3.84567e-46	MonoACT_1
Tmem184b	0.400258	0.652	0.491	1.75554e-50	5.66776e-46	MonoACT_1
Tyrobp	0.329327	0.996	0.983	2.03695e-50	6.57628e-46	MonoACT_1
Dram1	0.523054	0.667	0.516	2.15041e-50	6.94259e-46	MonoACT_1
Pttg1	0.482298	0.616	0.472	2.22825e-50	7.19392e-46	MonoACT_1
Sdcbp	0.345084	0.992	0.959	2.42727e-50	7.83645e-46	MonoACT_1
Cflar	0.423361	0.875	0.775	3.44759e-50	1.11305e-45	MonoACT_1
Ikzf1	0.573193	0.693	0.536	2.20162e-49	7.10794e-45	MonoACT_1
Rrbp1	0.385845	0.981	0.956	3.45781e-49	1.11635e-44	MonoACT_1
Azi2	0.40603	0.647	0.497	1.43046e-48	4.61822e-44	MonoACT_1
Sirpb1c	0.446197	0.747	0.584	3.3982e-48	1.09711e-43	MonoACT_1
H2-D1	0.306601	0.998	0.991	3.74681e-48	1.20966e-43	MonoACT_1
Camk2d	0.481973	0.878	0.767	5.59334e-48	1.80581e-43	MonoACT_1
Cxcl9	1.61585	0.61	0.461	1.86114e-47	6.00869e-43	MonoACT_1
Plcb1	1.01533	0.54	0.355	2.21508e-47	7.15138e-43	MonoACT_1
Sap30	0.402507	0.666	0.508	2.85806e-47	9.22725e-43	MonoACT_1
Selenow	0.413494	0.967	0.927	6.19495e-47	2.00004e-42	MonoACT_1
Adar	0.374189	0.558	0.396	6.62336e-47	2.13835e-42	MonoACT_1
Lilrb4a	0.421934	0.983	0.921	6.87738e-47	2.22036e-42	MonoACT_1
4930523C07Rik	0.541149	0.671	0.506	7.41299e-47	2.39328e-42	MonoACT_1
Dcp2	0.368176	0.604	0.459	8.70156e-47	2.8093e-42	MonoACT_1
AW011738	0.579657	0.493	0.314	1.78876e-46	5.775e-42	MonoACT_1
Srgap2	0.497196	0.85	0.732	2.01917e-46	6.51891e-42	MonoACT_1
Gbp6	0.346709	0.345	0.176	4.05061e-46	1.30774e-41	MonoACT_1
Gvin1	0.318658	0.414	0.234	6.29696e-46	2.03297e-41	MonoACT_1
Prkx	0.44154	0.654	0.519	7.33686e-46	2.36871e-41	MonoACT_1
Peli1	0.451614	0.776	0.666	2.44013e-45	7.87797e-41	MonoACT_1
Cd52	0.330217	0.998	0.98	5.32306e-45	1.71855e-40	MonoACT_1
Pik3ap1	0.487688	0.904	0.843	5.96648e-45	1.92628e-40	MonoACT_1
Csf3r	0.375103	0.645	0.462	6.11813e-45	1.97524e-40	MonoACT_1
Ptpn1	0.545099	0.921	0.887	1.00604e-44	3.24799e-40	MonoACT_1
Irf8	0.777805	0.814	0.727	1.0277e-44	3.31794e-40	MonoACT_1
Shisa5	0.365615	0.925	0.882	1.88958e-44	6.10051e-40	MonoACT_1
Apobec1	0.5034	0.927	0.82	2.76607e-44	8.93025e-40	MonoACT_1
Tdrd7	0.394024	0.581	0.43	2.79143e-44	9.01213e-40	MonoACT_1
Lnpep	0.449372	0.836	0.749	4.39974e-44	1.42046e-39	MonoACT_1
Ppa1	0.495121	0.629	0.489	6.11269e-44	1.97348e-39	MonoACT_1
Casp8	0.408793	0.766	0.674	7.37566e-44	2.38123e-39	MonoACT_1
Slc31a2	0.413676	0.595	0.443	1.27695e-43	4.12263e-39	MonoACT_1
Gm4951	0.603312	0.34	0.177	1.61904e-43	5.22708e-39	MonoACT_1
Slc15a3	0.341134	0.945	0.876	2.65566e-43	8.57381e-39	MonoACT_1
Cnn3	0.515758	0.384	0.219	5.23432e-43	1.6899e-38	MonoACT_1
Gng12	0.484318	0.802	0.693	8.07276e-43	2.60629e-38	MonoACT_1
Dennd1b	0.535348	0.743	0.631	9.40215e-43	3.03548e-38	MonoACT_1
Flt1	0.532716	0.493	0.309	1.02714e-42	3.31614e-38	MonoACT_1
Slc30a1	0.487633	0.516	0.35	1.42498e-42	4.60056e-38	MonoACT_1
Arid5a	0.438156	0.624	0.483	1.46411e-42	4.72687e-38	MonoACT_1
Hnrnph2	0.358015	0.819	0.741	1.74148e-42	5.62236e-38	MonoACT_1
Sat1	0.536688	0.972	0.95	3.32611e-42	1.07383e-37	MonoACT_1
Stx16	0.392494	0.685	0.555	9.86713e-42	3.1856e-37	MonoACT_1
Stard3	0.350318	0.593	0.455	9.90687e-42	3.19843e-37	MonoACT_1
Smox	0.449579	0.855	0.744	1.06589e-41	3.44122e-37	MonoACT_1
Lgals8	0.398455	0.686	0.549	1.17103e-41	3.78068e-37	MonoACT_1
Ifi214	0.285373	0.253	0.111	1.20173e-41	3.87978e-37	MonoACT_1
Rmdn3	0.273711	0.34	0.183	2.78048e-41	8.9768e-37	MonoACT_1
Myd88	0.36538	0.603	0.461	3.36446e-41	1.08621e-36	MonoACT_1
Trim34a	0.292649	0.388	0.224	6.1349e-41	1.98065e-36	MonoACT_1
Ms4a4a	0.480794	0.52	0.34	1.03942e-40	3.35576e-36	MonoACT_1
Irak2	0.432684	0.938	0.857	1.64075e-40	5.29717e-36	MonoACT_1
B2m	0.256787	1	0.996	1.84153e-40	5.94536e-36	MonoACT_1
Atp10a	0.337268	0.365	0.198	3.48999e-40	1.12674e-35	MonoACT_1
Rubcnl	0.344062	0.424	0.256	4.06754e-40	1.3132e-35	MonoACT_1
Evl	0.424979	0.799	0.673	5.6592e-40	1.82707e-35	MonoACT_1
Rbms1	0.321064	0.985	0.952	5.76832e-40	1.8623e-35	MonoACT_1
Stx11	0.39136	0.511	0.344	1.05306e-39	3.39981e-35	MonoACT_1
Arf4	0.302146	0.953	0.913	1.07426e-39	3.46826e-35	MonoACT_1
G3bp2	0.423791	0.728	0.648	1.32562e-39	4.27978e-35	MonoACT_1
Ccdc25	0.449261	0.478	0.337	1.33308e-39	4.30384e-35	MonoACT_1
Atp8a1	0.451845	0.778	0.682	1.41623e-39	4.57229e-35	MonoACT_1
Rasa4	0.433167	0.679	0.579	1.47151e-39	4.75078e-35	MonoACT_1
Ube2d3	0.319122	0.97	0.955	5.78365e-39	1.86725e-34	MonoACT_1
D1Ertd622e	0.421294	0.504	0.356	8.44933e-39	2.72787e-34	MonoACT_1
Pnpt1	0.325106	0.413	0.256	1.05896e-38	3.41886e-34	MonoACT_1
Tlk2	0.414458	0.673	0.555	1.13403e-38	3.66123e-34	MonoACT_1
Acer3	0.375187	0.898	0.819	2.33618e-38	7.54235e-34	MonoACT_1
Adap2	0.51779	0.73	0.622	2.36468e-38	7.63437e-34	MonoACT_1
Actr3	0.278041	0.992	0.974	5.02867e-38	1.62351e-33	MonoACT_1
Psmb9	0.299262	0.941	0.873	6.7293e-38	2.17255e-33	MonoACT_1
Tmem131	0.287951	0.868	0.754	1.39455e-37	4.50229e-33	MonoACT_1
Dnaja2	0.377765	0.867	0.826	1.47929e-37	4.7759e-33	MonoACT_1
Msn	0.345393	0.965	0.942	2.39193e-37	7.72233e-33	MonoACT_1
Slpi	0.719672	0.333	0.173	3.59461e-37	1.16052e-32	MonoACT_1
Sema4d	0.38355	0.806	0.688	3.82135e-37	1.23372e-32	MonoACT_1
Evi2a	0.354961	0.83	0.749	2.04708e-36	6.609e-32	MonoACT_1
Tnfrsf1a	0.382357	0.788	0.725	4.48219e-36	1.44708e-31	MonoACT_1
Cited2	0.639187	0.613	0.465	6.62176e-36	2.13784e-31	MonoACT_1
Actr2	0.301642	0.969	0.945	6.68543e-36	2.15839e-31	MonoACT_1
Gm46224	0.407852	0.666	0.525	8.48034e-36	2.73788e-31	MonoACT_1
Tfec	0.363229	0.317	0.17	1.11787e-35	3.60903e-31	MonoACT_1
Tmem140	0.291661	0.349	0.196	1.80942e-35	5.8417e-31	MonoACT_1
Psma7	0.303902	0.968	0.938	2.07923e-35	6.71278e-31	MonoACT_1
Gm9733	0.451714	0.454	0.292	2.08399e-35	6.72815e-31	MonoACT_1
Rab5if	0.361755	0.848	0.797	2.11106e-35	6.81557e-31	MonoACT_1
Cmpk1	0.39055	0.886	0.86	3.62579e-35	1.17059e-30	MonoACT_1
Slc25a12	0.362726	0.507	0.368	3.74118e-35	1.20784e-30	MonoACT_1
Frmd4a	0.359521	0.54	0.391	6.26234e-35	2.0218e-30	MonoACT_1
Dek	0.374675	0.836	0.77	7.13767e-35	2.3044e-30	MonoACT_1
Rin2	0.47275	0.702	0.587	8.66391e-35	2.79714e-30	MonoACT_1
Lcp2	0.43505	0.748	0.652	1.31171e-34	4.23487e-30	MonoACT_1
Aida	0.369644	0.538	0.412	1.67194e-34	5.39786e-30	MonoACT_1
Aff1	0.482928	0.885	0.836	2.03121e-34	6.55777e-30	MonoACT_1
Itgal	0.318944	0.49	0.328	2.75095e-34	8.88146e-30	MonoACT_1
Etv6	0.380827	0.99	0.947	3.7525e-34	1.21149e-29	MonoACT_1
Atp6v1b2	0.391707	0.848	0.761	6.9789e-34	2.25314e-29	MonoACT_1
Ehd4	0.35637	0.824	0.769	2.10519e-33	6.7966e-29	MonoACT_1
Fbxo4	0.405408	0.459	0.322	2.31253e-33	7.46602e-29	MonoACT_1
Srgn	0.32108	0.99	0.987	6.86665e-33	2.2169e-28	MonoACT_1
Mov10	0.270864	0.348	0.207	7.41821e-33	2.39497e-28	MonoACT_1
Tmsb10	0.346311	0.994	0.98	7.79816e-33	2.51763e-28	MonoACT_1
Xrn2	0.347792	0.833	0.783	1.26147e-32	4.07266e-28	MonoACT_1
Zcchc2	0.340088	0.588	0.455	1.6495e-32	5.3254e-28	MonoACT_1
Rnf34	0.34592	0.613	0.492	2.97176e-32	9.59432e-28	MonoACT_1
Lgals3bp	0.395924	0.799	0.722	3.49329e-32	1.12781e-27	MonoACT_1
Trim12a	0.330501	0.507	0.369	4.86579e-32	1.57092e-27	MonoACT_1
Il13ra1	0.402228	0.607	0.485	6.33198e-32	2.04428e-27	MonoACT_1
Arel1	0.3177	0.369	0.232	1.37263e-31	4.43153e-27	MonoACT_1
Rnf114	0.341495	0.679	0.596	4.23351e-31	1.36679e-26	MonoACT_1
Ranbp2	0.322452	0.816	0.73	8.93737e-31	2.88543e-26	MonoACT_1
Cd53	0.332794	0.954	0.936	9.65558e-31	3.1173e-26	MonoACT_1
Tax1bp1	0.397812	0.932	0.905	1.27645e-30	4.121e-26	MonoACT_1
Psme2	0.257765	0.972	0.912	2.17213e-30	7.01274e-26	MonoACT_1
Il2rg	0.391063	0.765	0.707	2.9734e-30	9.59961e-26	MonoACT_1
Cgas	0.271555	0.36	0.221	3.53042e-30	1.13979e-25	MonoACT_1
Acap2	0.369438	0.83	0.766	4.27745e-30	1.38097e-25	MonoACT_1
Klrk1	0.332269	0.675	0.528	5.54263e-30	1.78944e-25	MonoACT_1
Hdc	0.313333	0.266	0.137	6.57992e-30	2.12433e-25	MonoACT_1
Cemip2	0.352324	0.472	0.336	1.30477e-29	4.21247e-25	MonoACT_1
Trim14	0.332465	0.47	0.332	1.49287e-29	4.81972e-25	MonoACT_1
Mefv	0.341524	0.564	0.427	2.01531e-29	6.50644e-25	MonoACT_1
Tmem173	0.389224	0.597	0.502	2.7531e-29	8.88838e-25	MonoACT_1
Plekhf2	0.337721	0.567	0.457	3.32206e-29	1.07253e-24	MonoACT_1
Sirpb1b	0.354297	0.579	0.451	4.61416e-29	1.48968e-24	MonoACT_1
Atp6v0c	0.262898	0.99	0.977	4.99264e-29	1.61187e-24	MonoACT_1
Cggbp1	0.319009	0.767	0.692	4.99785e-29	1.61356e-24	MonoACT_1
Trim12c	0.332056	0.467	0.333	6.58229e-29	2.12509e-24	MonoACT_1
Ctsc	0.349194	0.981	0.949	2.031e-28	6.55708e-24	MonoACT_1
Resf1	0.304233	0.809	0.725	2.5458e-28	8.21912e-24	MonoACT_1
Ccr1	0.640112	0.802	0.711	2.68102e-28	8.65567e-24	MonoACT_1
Ccl4	1.09939	0.708	0.602	2.97457e-28	9.6034e-24	MonoACT_1
Slc12a9	0.268039	0.385	0.254	3.2298e-28	1.04274e-23	MonoACT_1
Laptm4a	0.272284	0.877	0.841	3.57212e-28	1.15326e-23	MonoACT_1
Slc31a1	0.296237	0.608	0.507	4.84786e-28	1.56513e-23	MonoACT_1
A530064D06Rik	0.262185	0.283	0.159	4.8727e-28	1.57315e-23	MonoACT_1
Tle3	0.399138	0.587	0.475	5.21004e-28	1.68206e-23	MonoACT_1
Gsr	0.636617	0.459	0.333	9.14331e-28	2.95192e-23	MonoACT_1
Msr1	0.340625	0.837	0.686	1.09463e-27	3.53402e-23	MonoACT_1
Aftph	0.339897	0.747	0.677	3.18511e-27	1.02831e-22	MonoACT_1
Tmem243	0.288134	0.666	0.569	3.54487e-27	1.14446e-22	MonoACT_1
Aldh2	0.384566	0.723	0.653	4.16522e-27	1.34474e-22	MonoACT_1
Tmpo	0.348647	0.586	0.467	6.08732e-27	1.96529e-22	MonoACT_1
Pik3cd	0.335434	0.626	0.523	6.69576e-27	2.16173e-22	MonoACT_1
Tnfaip2	0.566776	0.644	0.535	1.077e-26	3.4771e-22	MonoACT_1
Hmox2	0.346683	0.75	0.704	1.40462e-26	4.53482e-22	MonoACT_1
Prkce	0.408431	0.562	0.44	2.19581e-26	7.08918e-22	MonoACT_1
Xrn1	0.354506	0.569	0.461	2.58973e-26	8.36094e-22	MonoACT_1
Alas1	0.330016	0.551	0.442	2.65266e-26	8.5641e-22	MonoACT_1
Susd6	0.325442	0.788	0.72	2.90031e-26	9.36364e-22	MonoACT_1
Tagap	0.396598	0.278	0.158	3.64694e-26	1.17741e-21	MonoACT_1
BC028528	0.331971	0.743	0.66	4.65398e-26	1.50254e-21	MonoACT_1
Jarid2	0.34442	0.944	0.913	5.33952e-26	1.72386e-21	MonoACT_1
Dync1i2	0.399495	0.806	0.789	5.41717e-26	1.74893e-21	MonoACT_1
Wfdc17	0.447528	0.949	0.891	5.47185e-26	1.76659e-21	MonoACT_1
Zc3h7a	0.278102	0.775	0.694	7.47142e-26	2.41215e-21	MonoACT_1
Gda	0.51779	0.825	0.743	1.03426e-25	3.3391e-21	MonoACT_1
Hpse	0.283682	0.497	0.384	1.84609e-25	5.96009e-21	MonoACT_1
Oas1g	0.263771	0.364	0.24	4.2221e-25	1.36311e-20	MonoACT_1
Dnaja1	0.283381	0.878	0.843	5.70044e-25	1.84039e-20	MonoACT_1
Emb	0.404894	0.814	0.757	6.31223e-25	2.0379e-20	MonoACT_1
Icam1	0.353168	0.535	0.419	1.03254e-24	3.33356e-20	MonoACT_1
Smpdl3a	0.541656	0.618	0.546	1.35797e-24	4.38421e-20	MonoACT_1
Cept1	0.342729	0.7	0.651	1.3835e-24	4.46664e-20	MonoACT_1
Hif1a	0.362723	0.863	0.824	1.5403e-24	4.97286e-20	MonoACT_1
Diaph2	0.28822	0.919	0.873	2.22784e-24	7.19257e-20	MonoACT_1
Rnf19b	0.318534	0.8	0.717	2.50637e-24	8.0918e-20	MonoACT_1
Ccl12	1.13421	0.53	0.407	2.90657e-24	9.38385e-20	MonoACT_1
Cdkn1a	0.347076	0.958	0.911	3.12098e-24	1.00761e-19	MonoACT_1
Tut7	0.270037	0.795	0.752	3.53691e-24	1.14189e-19	MonoACT_1
Larp1	0.295668	0.743	0.679	4.82677e-24	1.55832e-19	MonoACT_1
Cfb	0.521339	0.677	0.59	7.55411e-24	2.43884e-19	MonoACT_1
Ccl2	0.386498	0.792	0.66	7.61567e-24	2.45872e-19	MonoACT_1
Reep3	0.33395	0.796	0.745	9.75964e-24	3.1509e-19	MonoACT_1
Gmfg	0.289192	0.897	0.856	1.03772e-23	3.35029e-19	MonoACT_1
Esd	0.274464	0.917	0.897	1.1103e-23	3.58462e-19	MonoACT_1
Ninj1	0.3343	0.858	0.778	1.1581e-23	3.73893e-19	MonoACT_1
Pim1	0.276627	0.972	0.952	1.40943e-23	4.55034e-19	MonoACT_1
Rnasel	0.546072	0.455	0.347	3.04204e-23	9.82122e-19	MonoACT_1
Rab20	0.302006	0.699	0.583	3.04298e-23	9.82426e-19	MonoACT_1
Dbnl	0.303511	0.762	0.694	4.07549e-23	1.31577e-18	MonoACT_1
Tcf4	0.342149	0.785	0.723	5.96996e-23	1.9274e-18	MonoACT_1
Uba7	0.265039	0.424	0.315	6.26421e-23	2.0224e-18	MonoACT_1
Svbp	0.330568	0.656	0.601	1.1994e-22	3.87227e-18	MonoACT_1
Tmem219	0.311149	0.714	0.674	1.28393e-22	4.14518e-18	MonoACT_1
Plaur	0.312558	0.939	0.867	1.94002e-22	6.26335e-18	MonoACT_1
Tifa	0.316363	0.454	0.351	2.02567e-22	6.53987e-18	MonoACT_1
Plcl2	0.34794	0.606	0.505	3.58967e-22	1.15892e-17	MonoACT_1
Gsdmd	0.271904	0.684	0.615	3.63175e-22	1.17251e-17	MonoACT_1
Crlf3	0.312126	0.706	0.636	6.80544e-22	2.19714e-17	MonoACT_1
Cmss1	0.267081	0.992	0.985	1.0673e-21	3.44578e-17	MonoACT_1
Ier5	0.366475	0.936	0.9	1.24869e-21	4.0314e-17	MonoACT_1
Mthfr	0.299232	0.455	0.351	1.36632e-21	4.41115e-17	MonoACT_1
Usp15	0.293711	0.748	0.717	1.50324e-21	4.85322e-17	MonoACT_1
A530032D15Rik	0.261727	0.312	0.201	1.63265e-21	5.27102e-17	MonoACT_1
Ifitm2	0.265873	0.987	0.96	3.9032e-21	1.26015e-16	MonoACT_1
Tra2a	0.311829	0.835	0.797	4.86646e-21	1.57114e-16	MonoACT_1
Lacc1	0.383366	0.594	0.523	5.0528e-21	1.6313e-16	MonoACT_1
Ly6i	0.541915	0.508	0.387	5.96464e-21	1.92568e-16	MonoACT_1
Tmed5	0.289581	0.893	0.838	9.10002e-21	2.93794e-16	MonoACT_1
Plod3	0.279269	0.506	0.415	9.95294e-21	3.21331e-16	MonoACT_1
Arhgdib	0.260948	0.963	0.932	1.05405e-20	3.40301e-16	MonoACT_1
Cd86	0.277405	0.973	0.944	1.15436e-20	3.72686e-16	MonoACT_1
Ccr5	0.330733	0.93	0.891	1.15738e-20	3.73661e-16	MonoACT_1
Osm	0.46752	0.742	0.662	1.45109e-20	4.68486e-16	MonoACT_1
Cd164	0.365516	0.612	0.552	1.62609e-20	5.24982e-16	MonoACT_1
Ralgds	0.333472	0.472	0.368	2.38979e-20	7.71544e-16	MonoACT_1
Gbp8	0.309748	0.489	0.392	3.58379e-20	1.15703e-15	MonoACT_1
Stxbp3	0.47251	0.791	0.779	6.09516e-20	1.96782e-15	MonoACT_1
Nupr1	0.367614	0.653	0.568	6.66151e-20	2.15067e-15	MonoACT_1
Zfp36	0.402388	0.941	0.922	9.43199e-20	3.04512e-15	MonoACT_1
Cisd2	0.28976	0.715	0.697	1.54101e-19	4.97515e-15	MonoACT_1
Gsap	0.280036	0.721	0.649	2.51981e-19	8.1352e-15	MonoACT_1
Ldlr	0.338284	0.641	0.556	6.01095e-19	1.94064e-14	MonoACT_1
Itpkb	0.342861	0.839	0.762	6.46971e-19	2.08875e-14	MonoACT_1
Lmo4	0.369239	0.585	0.516	7.17339e-19	2.31593e-14	MonoACT_1
Dr1	0.301333	0.442	0.359	1.12718e-18	3.63912e-14	MonoACT_1
Magohb	0.300133	0.565	0.479	1.94354e-18	6.27471e-14	MonoACT_1
Mrpl30	0.271074	0.819	0.795	2.15203e-18	6.94783e-14	MonoACT_1
Pdk3	0.282953	0.439	0.355	2.31809e-18	7.48396e-14	MonoACT_1
Zeb2os	0.271859	0.585	0.51	2.38571e-18	7.70227e-14	MonoACT_1
Ccdc86	0.276129	0.539	0.464	4.04055e-18	1.30449e-13	MonoACT_1
Ptpn6	0.27	0.857	0.817	4.39237e-18	1.41808e-13	MonoACT_1
Nrg1	0.618018	0.458	0.345	5.76372e-18	1.86082e-13	MonoACT_1
Adap2os	0.259361	0.385	0.289	6.41998e-18	2.07269e-13	MonoACT_1
Clec4e	0.441419	0.632	0.524	8.10681e-18	2.61728e-13	MonoACT_1
Cacna1d	0.475082	0.483	0.371	1.89289e-17	6.1112e-13	MonoACT_1
N4bp1	0.262543	0.728	0.675	2.42812e-17	7.83918e-13	MonoACT_1
Tgm2	0.377819	0.782	0.712	3.22568e-17	1.04141e-12	MonoACT_1
Arhgef3	0.319904	0.61	0.53	3.82375e-17	1.2345e-12	MonoACT_1
Il18bp	0.306044	0.478	0.391	3.93522e-17	1.27049e-12	MonoACT_1
Pstpip2	0.373828	0.577	0.469	4.77858e-17	1.54276e-12	MonoACT_1
Map2k1	0.256562	0.674	0.63	4.88961e-17	1.57861e-12	MonoACT_1
Dock4	0.321899	0.868	0.802	6.5151e-17	2.1034e-12	MonoACT_1
Ptpro	0.274097	0.617	0.546	8.03523e-17	2.59417e-12	MonoACT_1
Cldnd1	0.285203	0.595	0.542	1.18198e-16	3.81604e-12	MonoACT_1
Ppp2r5a	0.254379	0.781	0.758	2.04074e-16	6.58853e-12	MonoACT_1
Runx1	0.403318	0.958	0.921	2.60377e-16	8.40628e-12	MonoACT_1
Gk	0.326409	0.585	0.512	2.62781e-16	8.48389e-12	MonoACT_1
Ccr2	0.270535	0.901	0.805	3.26531e-16	1.05421e-11	MonoACT_1
Rapgef2	0.35483	0.815	0.78	4.0598e-16	1.31071e-11	MonoACT_1
Nfil3	0.258535	0.831	0.807	4.51492e-16	1.45764e-11	MonoACT_1
Ifi44	0.389051	0.291	0.203	7.75789e-16	2.50463e-11	MonoACT_1
Tiam1	0.289238	0.593	0.513	8.16815e-16	2.63709e-11	MonoACT_1
C1galt1c1	0.252229	0.344	0.255	1.09329e-15	3.52969e-11	MonoACT_1
Aim2	0.26616	0.532	0.462	1.32727e-15	4.2851e-11	MonoACT_1
Prr13	0.271897	0.775	0.748	1.77534e-15	5.73168e-11	MonoACT_1
Hat1	0.298734	0.67	0.626	2.06388e-15	6.66325e-11	MonoACT_1
Entpd1	0.317809	0.825	0.772	2.89393e-15	9.34305e-11	MonoACT_1
Cmtm6	0.253156	0.589	0.533	3.02707e-15	9.77289e-11	MonoACT_1
Mycbp2	0.279896	0.887	0.853	6.82464e-15	2.20333e-10	MonoACT_1
Rgl1	0.253741	0.699	0.588	1.35709e-14	4.38137e-10	MonoACT_1
Bcl6	0.295014	0.667	0.613	1.67064e-14	5.39367e-10	MonoACT_1
Csrnp1	0.252071	0.733	0.687	6.47495e-14	2.09044e-09	MonoACT_1
Smchd1	0.251041	0.905	0.865	8.83727e-14	2.85311e-09	MonoACT_1
Ugcg	0.284986	0.613	0.564	9.07162e-14	2.92877e-09	MonoACT_1
Slc28a2	0.251946	0.306	0.216	1.72689e-13	5.57526e-09	MonoACT_1
Ptafr	0.375039	0.751	0.722	1.81015e-13	5.84408e-09	MonoACT_1
Parp8	0.290714	0.654	0.596	1.81975e-13	5.87508e-09	MonoACT_1
Alpk1	0.318444	0.539	0.478	1.82747e-13	5.89999e-09	MonoACT_1
Elf1	0.256938	0.691	0.673	2.49397e-13	8.05179e-09	MonoACT_1
Abtb2	0.3215	0.714	0.649	3.66233e-13	1.18238e-08	MonoACT_1
Prdm1	0.303564	0.471	0.392	5.26307e-13	1.69918e-08	MonoACT_1
Gpr35	0.255419	0.748	0.703	6.52044e-13	2.10512e-08	MonoACT_1
Glrx	0.262115	0.715	0.683	1.20345e-12	3.88533e-08	MonoACT_1
Birc3	0.258325	0.756	0.713	1.31252e-12	4.23747e-08	MonoACT_1
Aig1	0.378298	0.55	0.496	2.58609e-12	8.3492e-08	MonoACT_1
AY036118	0.251723	0.984	0.97	3.69758e-12	1.19376e-07	MonoACT_1
Pcmtd1	0.312564	0.506	0.463	3.69984e-12	1.19449e-07	MonoACT_1
Slc8a1	0.298839	0.846	0.823	4.52375e-12	1.46049e-07	MonoACT_1
Casp3	0.270852	0.442	0.384	5.45819e-12	1.76218e-07	MonoACT_1
Cd180	0.310645	0.598	0.565	1.68985e-11	5.45567e-07	MonoACT_1
Arid4a	0.322973	0.612	0.587	1.76492e-11	5.69803e-07	MonoACT_1
Upp1	0.461996	0.262	0.186	3.74351e-11	1.20859e-06	MonoACT_1
Il1rap	0.283662	0.318	0.244	1.09459e-10	3.53388e-06	MonoACT_1
Socs3	0.366785	0.766	0.759	1.75322e-10	5.66026e-06	MonoACT_1
Ccrl2	0.427913	0.751	0.71	1.80823e-10	5.83787e-06	MonoACT_1
AW112010	0.903927	0.67	0.676	2.01971e-10	6.52063e-06	MonoACT_1
Dusp1	0.274431	0.916	0.917	2.79985e-10	9.03931e-06	MonoACT_1
Ltb4r1	0.273441	0.561	0.494	3.2329e-10	1.04374e-05	MonoACT_1
Ass1	0.289977	0.727	0.687	3.81408e-10	1.23137e-05	MonoACT_1
Thbs1	0.304792	0.734	0.671	5.27616e-10	1.70341e-05	MonoACT_1
P2ry14	0.37439	0.425	0.371	8.84707e-10	2.85628e-05	MonoACT_1
Spon1	0.358711	0.416	0.354	1.39701e-09	4.51026e-05	MonoACT_1
Tmem171	0.284028	0.278	0.228	8.7492e-07	0.0282468	MonoACT_1
Tnf	0.343863	0.352	0.298	8.76621e-07	0.0283017	MonoACT_1
Dgkg	0.286401	0.261	0.212	3.68912e-06	0.119103	MonoACT_1
Sptbn1	0.271585	0.355	0.326	5.63757e-06	0.182009	MonoACT_1
Rasgef1b	0.288272	0.66	0.633	1.59512e-05	0.514984	MonoACT_1
Abcb1b	0.338178	0.367	0.331	1.6785e-05	0.541904	MonoACT_1
Gadd45g	0.274831	0.405	0.377	0.000255275	1	MonoACT_1
Ly6a	0.436242	0.724	0.753	0.00141243	1	MonoACT_1
Arg1	2.82021	0.703	0.216	< 2.22E-308	< 2.22E-308	MonoACT_2
Hilpda	2.40504	0.867	0.418	< 2.22E-308	< 2.22E-308	MonoACT_2
Ero1l	2.15448	0.817	0.431	< 2.22E-308	< 2.22E-308	MonoACT_2
Clec4d	1.6065	0.893	0.547	< 2.22E-308	< 2.22E-308	MonoACT_2
Bnip3	1.52423	0.79	0.345	< 2.22E-308	< 2.22E-308	MonoACT_2
Lgals3	1.35477	0.996	0.986	< 2.22E-308	< 2.22E-308	MonoACT_2
Egln3	1.349	0.582	0.086	< 2.22E-308	< 2.22E-308	MonoACT_2
Tpi1	1.39649	0.926	0.842	2.61698e-293	8.44892e-289	MonoACT_2
Mif	1.31822	0.937	0.866	4.18139e-291	1.34996e-286	MonoACT_2
Nos2	1.16654	0.33	0.048	8.66077e-287	2.79613e-282	MonoACT_2
Pgk1	1.30601	0.936	0.875	3.34917e-284	1.08128e-279	MonoACT_2
Aldoa	1.26134	0.943	0.929	7.04917e-282	2.27582e-277	MonoACT_2
Pkm	0.99127	0.978	0.957	2.66461e-277	8.6027e-273	MonoACT_2
Gapdh	1.20865	0.968	0.974	7.09823e-276	2.29166e-271	MonoACT_2
Vegfa	1.36682	0.832	0.454	2.59002e-274	8.36188e-270	MonoACT_2
Hmox1	1.95171	0.811	0.452	7.1247e-273	2.30021e-268	MonoACT_2
Emp1	1.4253	0.81	0.442	4.09426e-268	1.32183e-263	MonoACT_2
Gpnmb	1.83205	0.467	0.121	2.26922e-262	7.32618e-258	MonoACT_2
Basp1	1.07088	0.978	0.876	2.0459e-260	6.60518e-256	MonoACT_2
Osbpl8	1.45512	0.982	0.866	3.6993e-257	1.19432e-252	MonoACT_2
Adam8	1.1939	0.87	0.604	1.03809e-254	3.35147e-250	MonoACT_2
Mgarp	0.426611	0.345	0.064	3.92821e-246	1.26822e-241	MonoACT_2
Fth1	1.43175	0.999	0.997	2.96418e-245	9.56985e-241	MonoACT_2
Ldha	1.05122	0.943	0.926	1.14878e-241	3.70885e-237	MonoACT_2
Tmem189	0.967663	0.915	0.718	1.5106e-240	4.87698e-236	MonoACT_2
Appl2	0.701602	0.549	0.19	1.00288e-235	3.23779e-231	MonoACT_2
Pdpn	1.72013	0.597	0.225	1.01092e-233	3.26374e-229	MonoACT_2
Eno1	0.993575	0.927	0.864	2.47146e-229	7.97909e-225	MonoACT_2
Bsg	1.06876	0.901	0.872	3.23799e-228	1.04539e-223	MonoACT_2
Gpi1	1.16267	0.925	0.872	7.11708e-223	2.29775e-218	MonoACT_2
Slc2a1	1.54132	0.803	0.554	7.37968e-223	2.38253e-218	MonoACT_2
Spp1	2.8107	0.745	0.43	5.64918e-221	1.82384e-216	MonoACT_2
Plin2	1.08715	0.972	0.877	7.14445e-220	2.30659e-215	MonoACT_2
Il7r	1.51902	0.759	0.419	5.86697e-219	1.89415e-214	MonoACT_2
Egln1	1.05711	0.745	0.454	2.02812e-218	6.54777e-214	MonoACT_2
F13a1	1.56479	0.816	0.454	1.7736e-216	5.72606e-212	MonoACT_2
Flrt2	0.759017	0.327	0.066	6.08094e-211	1.96323e-206	MonoACT_2
Pgam1	1.03417	0.923	0.874	5.40022e-205	1.74346e-200	MonoACT_2
Grina	1.15969	0.836	0.63	1.82385e-200	5.88832e-196	MonoACT_2
Card19	1.03465	0.887	0.776	2.03868e-199	6.58189e-195	MonoACT_2
Cstb	0.992289	0.951	0.938	1.92512e-197	6.21525e-193	MonoACT_2
Igf2bp2	0.714636	0.4	0.111	1.27541e-190	4.11767e-186	MonoACT_2
Lhfpl2	0.818275	0.544	0.212	6.9273e-187	2.23648e-182	MonoACT_2
Mxi1	1.05093	0.902	0.677	4.12274e-178	1.33103e-173	MonoACT_2
Higd1a	1.00948	0.879	0.794	6.14805e-178	1.9849e-173	MonoACT_2
Smox	0.895984	0.909	0.734	4.99571e-172	1.61287e-167	MonoACT_2
Tnfrsf23	0.688945	0.3	0.069	8.65329e-170	2.79372e-165	MonoACT_2
Sntb2	0.968986	0.737	0.442	7.85131e-169	2.53479e-164	MonoACT_2
Eif4ebp1	0.95627	0.82	0.67	3.38097e-168	1.09154e-163	MonoACT_2
Sdc1	0.720538	0.333	0.087	3.60219e-165	1.16297e-160	MonoACT_2
Abca1	1.11488	0.804	0.521	6.91068e-164	2.23111e-159	MonoACT_2
Rai14	0.886874	0.594	0.279	1.14964e-162	3.71163e-158	MonoACT_2
Rhov	0.467504	0.31	0.075	2.49516e-162	8.05561e-158	MonoACT_2
Impa2	0.947987	0.617	0.328	9.1234e-162	2.94549e-157	MonoACT_2
Nt5e	0.740435	0.33	0.086	5.5763e-161	1.80031e-156	MonoACT_2
Ets1	0.456851	0.281	0.064	7.73722e-161	2.49796e-156	MonoACT_2
Ctsl	1.5304	0.867	0.703	2.90759e-157	9.38715e-153	MonoACT_2
Mcl1	0.681997	0.985	0.978	3.47139e-156	1.12074e-151	MonoACT_2
Fnip2	1.14713	0.856	0.635	1.20081e-153	3.87681e-149	MonoACT_2
Jag1	0.527805	0.294	0.072	3.43918e-153	1.11034e-148	MonoACT_2
Rassf8	0.737029	0.409	0.142	1.72453e-152	5.56765e-148	MonoACT_2
Rgcc	1.29512	0.643	0.335	1.39947e-151	4.51818e-147	MonoACT_2
Raph1	0.917664	0.739	0.475	4.05481e-149	1.30909e-144	MonoACT_2
Arhgap10	0.962413	0.747	0.438	1.7961e-147	5.7987e-143	MonoACT_2
Fam162a	0.854173	0.772	0.573	8.18502e-144	2.64253e-139	MonoACT_2
Ndrg1	1.10752	0.791	0.551	2.30492e-143	7.44143e-139	MonoACT_2
Prdx6	1.21453	0.853	0.767	1.52914e-135	4.93683e-131	MonoACT_2
Lilr4b	0.759438	0.939	0.862	1.03823e-133	3.35191e-129	MonoACT_2
Ap3s1	0.802926	0.824	0.712	3.52428e-133	1.13781e-128	MonoACT_2
Rybp	0.86836	0.799	0.616	1.99226e-130	6.432e-126	MonoACT_2
P4ha1	0.929619	0.78	0.566	2.16623e-130	6.99366e-126	MonoACT_2
Ankrd37	0.615305	0.357	0.121	8.81515e-130	2.84597e-125	MonoACT_2
Slc7a8	0.991981	0.76	0.532	1.22163e-129	3.94402e-125	MonoACT_2
Gys1	0.511156	0.421	0.165	4.04425e-129	1.30569e-124	MonoACT_2
Rsbn1	1.28352	0.605	0.371	7.05667e-127	2.27825e-122	MonoACT_2
Cd9	1.04514	0.828	0.647	2.59606e-126	8.38138e-122	MonoACT_2
Errfi1	1.55123	0.696	0.474	7.82596e-126	2.52661e-121	MonoACT_2
F10	0.813643	0.777	0.484	2.20085e-125	7.10544e-121	MonoACT_2
Iqgap1	0.63598	0.99	0.981	2.90133e-125	9.36694e-121	MonoACT_2
Ier3	1.24084	0.863	0.702	4.94232e-125	1.59563e-120	MonoACT_2
Inhba	1.94269	0.537	0.265	5.59931e-125	1.80774e-120	MonoACT_2
Gde1	0.83885	0.665	0.436	6.31922e-125	2.04016e-120	MonoACT_2
Zmiz1	0.730754	0.898	0.785	5.5772e-124	1.8006e-119	MonoACT_2
Arhgap24	1.12441	0.702	0.441	7.23493e-124	2.3358e-119	MonoACT_2
Peak1	0.918485	0.816	0.643	1.81779e-123	5.86872e-119	MonoACT_2
Rbms1	0.661253	0.966	0.953	2.54211e-123	8.2072e-119	MonoACT_2
Gla	0.765773	0.75	0.542	2.64382e-123	8.53557e-119	MonoACT_2
Ftl1	0.756474	0.992	0.994	1.89267e-122	6.11049e-118	MonoACT_2
Anxa2	0.702173	0.952	0.931	2.18625e-121	7.05832e-117	MonoACT_2
Map4k3	0.791892	0.755	0.535	1.24298e-119	4.01295e-115	MonoACT_2
Lrp1	0.770258	0.878	0.731	1.29423e-119	4.17842e-115	MonoACT_2
Pmp22	0.763461	0.278	0.08	2.61579e-119	8.44509e-115	MonoACT_2
Selenbp1	0.646457	0.379	0.145	8.16526e-119	2.63615e-114	MonoACT_2
Zeb2	0.81883	0.994	0.943	1.37948e-118	4.45366e-114	MonoACT_2
Lamc1	0.465196	0.257	0.069	4.48726e-118	1.44871e-113	MonoACT_2
Carmil1	0.795481	0.481	0.229	5.36896e-118	1.73337e-113	MonoACT_2
Srgn	0.916402	0.985	0.987	1.22938e-116	3.96905e-112	MonoACT_2
Lrp12	0.82291	0.617	0.364	2.20681e-116	7.12467e-112	MonoACT_2
Thbs1	1.17566	0.86	0.654	6.42213e-116	2.07339e-111	MonoACT_2
Atp6v1c1	0.670901	0.808	0.668	2.23348e-115	7.21081e-111	MonoACT_2
Cxcl2	2.09013	0.754	0.563	2.89788e-112	9.35579e-108	MonoACT_2
Npepps	0.786348	0.773	0.595	2.15872e-109	6.96942e-105	MonoACT_2
Dab2	0.816429	0.88	0.727	4.66407e-109	1.50579e-104	MonoACT_2
Bnip3l	0.747288	0.739	0.593	5.33278e-109	1.72169e-104	MonoACT_2
Ctsb	0.624371	0.985	0.973	2.20204e-107	7.10929e-103	MonoACT_2
Soat1	0.661727	0.879	0.791	5.6627e-106	1.8282e-101	MonoACT_2
C3ar1	0.647961	0.858	0.632	2.34899e-104	7.58373e-100	MonoACT_2
Fam71f2	0.625379	0.264	0.08	6.94864e-104	2.24337e-99	MonoACT_2
Por	0.738432	0.835	0.68	1.77954e-103	5.74526e-99	MonoACT_2
Mthfd1l	0.661188	0.496	0.256	6.30922e-103	2.03693e-98	MonoACT_2
Pik3cb	0.75782	0.67	0.464	9.4991e-102	3.06678e-97	MonoACT_2
Pgm1	0.493953	0.489	0.254	1.30222e-100	4.20422e-96	MonoACT_2
Met	0.796336	0.483	0.246	1.829e-100	5.90492e-96	MonoACT_2
Rhob	0.901827	0.747	0.54	1.94516e-100	6.27995e-96	MonoACT_2
Fndc3a	0.872845	0.922	0.861	5.73014e-99	1.84998e-94	MonoACT_2
Mmp12	1.88634	0.382	0.164	2.80969e-98	9.07108e-94	MonoACT_2
Id2	0.947046	0.83	0.679	2.82837e-98	9.1314e-94	MonoACT_2
Sgms2	0.990229	0.553	0.303	3.59227e-98	1.15976e-93	MonoACT_2
Rbpj	0.56682	0.935	0.858	4.36127e-98	1.40804e-93	MonoACT_2
Fmnl2	1.04154	0.796	0.632	6.39575e-98	2.06487e-93	MonoACT_2
Rusc2	0.354986	0.32	0.118	2.79759e-97	9.03203e-93	MonoACT_2
Iqsec1	0.507347	0.45	0.224	4.92519e-97	1.5901e-92	MonoACT_2
Junos	0.481773	0.327	0.121	8.61164e-97	2.78027e-92	MonoACT_2
Clec4e	0.84903	0.755	0.507	9.73704e-97	3.1436e-92	MonoACT_2
Arg2	0.748874	0.51	0.272	1.48658e-94	4.79941e-90	MonoACT_2
Kdm5b	0.411417	0.393	0.173	4.24686e-94	1.3711e-89	MonoACT_2
Lasp1	0.630406	0.781	0.652	2.184e-93	7.05105e-89	MonoACT_2
Snx18	0.581385	0.879	0.742	2.68183e-93	8.6583e-89	MonoACT_2
Capg	0.607899	0.937	0.86	1.09887e-91	3.54769e-87	MonoACT_2
Ecm1	0.656631	0.59	0.359	2.00982e-91	6.48872e-87	MonoACT_2
Vim	0.665493	0.99	0.986	3.17771e-91	1.02592e-86	MonoACT_2
Gab1	0.854892	0.783	0.563	2.96868e-88	9.58438e-84	MonoACT_2
Ralgapa2	0.659739	0.618	0.402	9.17371e-88	2.96173e-83	MonoACT_2
Ppp1r3b	0.381531	0.299	0.113	1.25709e-87	4.0585e-83	MonoACT_2
Msr1	0.652409	0.827	0.683	6.97658e-87	2.25239e-82	MonoACT_2
Lgmn	0.547941	0.967	0.905	2.39673e-86	7.73783e-82	MonoACT_2
Il1rn	0.931816	0.846	0.697	3.96557e-86	1.28029e-81	MonoACT_2
Btg1	0.601162	0.978	0.974	1.26149e-85	4.07271e-81	MonoACT_2
Ccr1	0.590405	0.861	0.701	1.20774e-84	3.8992e-80	MonoACT_2
Gpat3	0.462583	0.393	0.177	1.41576e-84	4.57078e-80	MonoACT_2
Bcar3	0.70316	0.464	0.247	1.18335e-81	3.82043e-77	MonoACT_2
Mdm2	0.771309	0.858	0.752	2.7878e-81	9.0004e-77	MonoACT_2
Malat1	0.713259	1	0.995	2.52465e-80	8.15084e-76	MonoACT_2
Sdcbp	0.463505	0.966	0.961	4.07246e-80	1.31479e-75	MonoACT_2
Bend4	0.520923	0.41	0.204	1.23398e-79	3.98391e-75	MonoACT_2
Ctsd	0.48076	0.894	0.784	5.14905e-79	1.66237e-74	MonoACT_2
Slc7a2	0.813627	0.39	0.182	6.66418e-79	2.15153e-74	MonoACT_2
Cd14	0.795357	0.925	0.851	1.09467e-78	3.53416e-74	MonoACT_2
Pde8a	0.657032	0.641	0.464	1.1673e-78	3.76864e-74	MonoACT_2
Fam20c	0.432602	0.342	0.151	2.94606e-77	9.51135e-73	MonoACT_2
Gm26756	0.384546	0.263	0.096	3.56952e-77	1.15242e-72	MonoACT_2
Ptgs2	1.28044	0.718	0.544	8.63017e-77	2.78625e-72	MonoACT_2
Pfkl	0.465724	0.601	0.416	2.17752e-76	7.03011e-72	MonoACT_2
Prelid2	0.52267	0.471	0.263	2.3792e-76	7.68124e-72	MonoACT_2
Tpd52	0.549307	0.97	0.937	2.17125e-75	7.00988e-71	MonoACT_2
Cd68	0.548849	0.916	0.913	2.24829e-75	7.25859e-71	MonoACT_2
Ell	0.538514	0.664	0.479	5.16986e-75	1.66909e-70	MonoACT_2
Map3k20	0.787253	0.574	0.385	3.0282e-74	9.77655e-70	MonoACT_2
Cd93	0.517046	0.593	0.373	9.25433e-74	2.98776e-69	MonoACT_2
Lonrf3	0.436277	0.285	0.113	1.01249e-73	3.26883e-69	MonoACT_2
Mtss1	0.902871	0.72	0.559	1.91587e-72	6.18539e-68	MonoACT_2
Azin1	0.684694	0.797	0.713	2.05276e-72	6.62733e-68	MonoACT_2
Lrrfip2	0.569398	0.885	0.792	2.23401e-72	7.21252e-68	MonoACT_2
Zfp292	0.592918	0.659	0.49	1.24525e-71	4.02029e-67	MonoACT_2
Litaf	0.463836	0.966	0.961	1.84116e-71	5.94419e-67	MonoACT_2
Gm15283	0.547399	0.508	0.308	4.35946e-71	1.40745e-66	MonoACT_2
Eea1	0.611509	0.759	0.664	2.84947e-70	9.19953e-66	MonoACT_2
Gna13	0.540841	0.945	0.911	4.69306e-70	1.51515e-65	MonoACT_2
4930430E12Rik	0.667332	0.574	0.383	5.84091e-70	1.88574e-65	MonoACT_2
Ninj1	0.600931	0.856	0.776	1.92689e-69	6.22095e-65	MonoACT_2
Rreb1	0.591292	0.791	0.635	3.34473e-69	1.07985e-64	MonoACT_2
Cd84	0.563642	0.829	0.663	4.26497e-69	1.37695e-64	MonoACT_2
Fam129b	0.554588	0.823	0.715	3.66539e-68	1.18337e-63	MonoACT_2
Upp1	0.591942	0.359	0.172	4.47745e-68	1.44555e-63	MonoACT_2
Hk1	0.51428	0.531	0.357	1.63112e-67	5.26607e-63	MonoACT_2
Cpeb2	0.604464	0.61	0.426	2.49839e-67	8.06604e-63	MonoACT_2
Atp6v1a	0.608458	0.801	0.75	4.02431e-67	1.29925e-62	MonoACT_2
Ahnak	0.513709	0.922	0.865	3.49433e-66	1.12815e-61	MonoACT_2
Chst11	0.889876	0.543	0.346	3.88186e-66	1.25326e-61	MonoACT_2
Sh2b2	0.535284	0.644	0.472	3.92887e-66	1.26844e-61	MonoACT_2
Impdh1	0.278988	0.278	0.118	1.50714e-65	4.86579e-61	MonoACT_2
Katnbl1	0.81447	0.549	0.378	1.94548e-65	6.28099e-61	MonoACT_2
Tec	0.738315	0.691	0.546	2.833e-65	9.14634e-61	MonoACT_2
Birc6	0.652237	0.844	0.799	3.71797e-65	1.20035e-60	MonoACT_2
Rgs1	0.871579	0.82	0.671	6.69e-65	2.15987e-60	MonoACT_2
Stam2	0.569015	0.666	0.521	9.67489e-65	3.12354e-60	MonoACT_2
Slc16a3	0.547396	0.731	0.595	1.02179e-64	3.29886e-60	MonoACT_2
Npc2	0.517153	0.984	0.99	1.53284e-64	4.94877e-60	MonoACT_2
Slc41a2	0.586776	0.472	0.286	1.72155e-64	5.55804e-60	MonoACT_2
Metrnl	0.593572	0.868	0.81	3.16209e-64	1.02088e-59	MonoACT_2
Lpar1	0.506123	0.298	0.131	3.48457e-64	1.12499e-59	MonoACT_2
Ifnar2	0.496094	0.921	0.915	1.91669e-63	6.18803e-59	MonoACT_2
Lrmda	0.914749	0.898	0.82	4.59792e-63	1.48444e-58	MonoACT_2
Abr	0.603589	0.828	0.707	5.05327e-62	1.63145e-57	MonoACT_2
Xylt1	0.637863	0.901	0.779	1.96059e-61	6.32977e-57	MonoACT_2
Tax1bp1	0.49694	0.929	0.904	2.33387e-61	7.53489e-57	MonoACT_2
Slfn4	0.774531	0.624	0.429	3.09695e-61	9.9985e-57	MonoACT_2
Pcnx	0.614888	0.59	0.439	5.02785e-61	1.62324e-56	MonoACT_2
Chd7	0.629876	0.903	0.867	6.735e-61	2.1744e-56	MonoACT_2
Ptbp3	0.474122	0.938	0.933	2.12374e-60	6.85649e-56	MonoACT_2
Eaf1	0.335515	0.369	0.196	4.6905e-60	1.51433e-55	MonoACT_2
Stab1	0.375647	0.541	0.337	4.82324e-60	1.55718e-55	MonoACT_2
Lilrb4a	0.438966	0.952	0.922	9.35952e-60	3.02172e-55	MonoACT_2
Hk2	0.698547	0.666	0.531	9.3713e-60	3.02552e-55	MonoACT_2
Rgl1	0.634978	0.749	0.578	1.63492e-59	5.27834e-55	MonoACT_2
Atxn1	0.564301	0.531	0.334	1.94768e-59	6.28808e-55	MonoACT_2
Lmna	0.495779	0.755	0.593	7.05543e-59	2.27785e-54	MonoACT_2
Sestd1	0.557038	0.806	0.702	2.91956e-58	9.42578e-54	MonoACT_2
Tiparp	0.694875	0.849	0.776	2.96217e-58	9.56335e-54	MonoACT_2
Epb41l2	0.581816	0.923	0.897	3.04552e-58	9.83246e-54	MonoACT_2
Atp2b1	0.566189	0.978	0.967	5.40788e-58	1.74593e-53	MonoACT_2
Fndc3b	0.584333	0.828	0.755	7.19853e-58	2.32404e-53	MonoACT_2
Fmn1	0.559355	0.496	0.316	7.8526e-58	2.53521e-53	MonoACT_2
Ugp2	0.476635	0.693	0.592	8.16684e-58	2.63667e-53	MonoACT_2
Nceh1	0.52794	0.742	0.597	3.02192e-57	9.75626e-53	MonoACT_2
Vat1	0.393351	0.444	0.27	4.07846e-57	1.31673e-52	MonoACT_2
Myo1e	0.77383	0.704	0.545	5.50498e-57	1.77728e-52	MonoACT_2
Vdac1	0.611583	0.741	0.697	5.8289e-57	1.88186e-52	MonoACT_2
Zfp395	0.267741	0.285	0.131	2.01267e-56	6.49792e-52	MonoACT_2
Ern1	0.695469	0.787	0.666	3.47976e-56	1.12344e-51	MonoACT_2
Plekhm3	0.515775	0.747	0.626	4.10655e-56	1.3258e-51	MonoACT_2
Psmd8	0.51028	0.872	0.889	5.23603e-56	1.69045e-51	MonoACT_2
Maf	0.60945	0.696	0.523	9.5477e-56	3.08248e-51	MonoACT_2
Xist	0.551757	0.968	0.951	2.09703e-55	6.77026e-51	MonoACT_2
Esd	0.650218	0.892	0.9	2.88111e-55	9.30167e-51	MonoACT_2
Gabarap	0.342721	0.942	0.972	6.19634e-55	2.00049e-50	MonoACT_2
Tceal9	0.482137	0.555	0.401	6.36709e-55	2.05561e-50	MonoACT_2
P4hb	0.518624	0.814	0.777	7.49321e-55	2.41918e-50	MonoACT_2
Atp2b4	0.614059	0.658	0.489	7.54691e-55	2.43652e-50	MonoACT_2
Vapa	0.40798	0.877	0.876	3.49337e-54	1.12784e-49	MonoACT_2
Sap30	0.727864	0.627	0.507	5.37901e-54	1.73661e-49	MonoACT_2
Cyth1	0.584792	0.905	0.88	8.2417e-53	2.66083e-48	MonoACT_2
Vamp4	0.467128	0.859	0.818	8.86867e-53	2.86325e-48	MonoACT_2
Cd36	1.26701	0.502	0.346	1.17804e-52	3.8033e-48	MonoACT_2
Plk2	0.9808	0.474	0.315	2.36019e-52	7.61988e-48	MonoACT_2
Gbe1	0.654075	0.411	0.25	4.52222e-52	1.46e-47	MonoACT_2
Myo5a	0.638909	0.743	0.655	7.1191e-52	2.2984e-47	MonoACT_2
Numb	0.583502	0.584	0.44	7.6217e-52	2.46067e-47	MonoACT_2
A930007I19Rik	0.464987	0.474	0.305	1.43293e-51	4.62623e-47	MonoACT_2
Fnip1	0.551893	0.862	0.787	1.78447e-51	5.76116e-47	MonoACT_2
Klf6	0.527978	0.909	0.871	2.20802e-51	7.1286e-47	MonoACT_2
Diaph1	0.436765	0.934	0.909	2.85315e-51	9.21138e-47	MonoACT_2
Afg3l2	0.359302	0.423	0.26	3.7009e-51	1.19484e-46	MonoACT_2
Slc16a10	0.757068	0.681	0.52	1.22947e-50	3.96936e-46	MonoACT_2
Fcgr2b	0.383037	0.935	0.869	1.44051e-50	4.65069e-46	MonoACT_2
Tmem171	0.377997	0.379	0.215	3.54944e-50	1.14594e-45	MonoACT_2
Gas2l3	0.412554	0.501	0.333	3.71405e-50	1.19908e-45	MonoACT_2
Itgam	0.451134	0.827	0.75	5.31983e-50	1.71751e-45	MonoACT_2
Arrdc4	0.539691	0.553	0.425	1.12454e-49	3.63059e-45	MonoACT_2
F7	0.302575	0.34	0.178	3.07373e-49	9.92354e-45	MonoACT_2
Bcl2l1	0.451195	0.613	0.456	4.09301e-49	1.32143e-44	MonoACT_2
Osbpl9	0.550652	0.852	0.83	5.5693e-49	1.79805e-44	MonoACT_2
Trim25	0.511556	0.918	0.882	7.33251e-49	2.3673e-44	MonoACT_2
Emilin2	0.429601	0.881	0.803	1.02468e-48	3.30817e-44	MonoACT_2
Mitf	0.542728	0.721	0.572	1.89742e-48	6.12581e-44	MonoACT_2
Fn1	0.871595	0.589	0.412	1.97868e-48	6.38818e-44	MonoACT_2
Ccdc71l	0.468985	0.605	0.464	2.17713e-48	7.02886e-44	MonoACT_2
Ets2	0.405758	0.827	0.756	4.42477e-48	1.42854e-43	MonoACT_2
Galnt6	0.341839	0.458	0.302	4.57853e-48	1.47818e-43	MonoACT_2
Marf1	0.954415	0.6	0.48	4.84763e-48	1.56506e-43	MonoACT_2
Ddit4	0.522154	0.294	0.148	1.15279e-47	3.72177e-43	MonoACT_2
Cacna1d	0.960299	0.517	0.363	1.7975e-47	5.80324e-43	MonoACT_2
B4galt1	0.506155	0.726	0.623	2.17244e-47	7.01372e-43	MonoACT_2
Cpd	0.430703	0.523	0.36	3.94371e-47	1.27323e-42	MonoACT_2
Atf3	0.648659	0.857	0.775	4.92978e-47	1.59158e-42	MonoACT_2
Alcam	0.677106	0.908	0.863	9.01088e-47	2.90916e-42	MonoACT_2
Pid1	0.743789	0.906	0.865	1.32003e-46	4.2617e-42	MonoACT_2
Gm13986	0.575463	0.301	0.154	3.11249e-46	1.00487e-41	MonoACT_2
Ccl3	1.30458	0.509	0.347	3.57521e-46	1.15426e-41	MonoACT_2
Wwp2	0.415282	0.667	0.555	8.92824e-46	2.88248e-41	MonoACT_2
C5ar1	0.516593	0.69	0.525	1.01101e-45	3.26404e-41	MonoACT_2
Nisch	0.456024	0.669	0.571	1.64871e-45	5.32285e-41	MonoACT_2
Furin	0.497924	0.812	0.727	8.94949e-45	2.88934e-40	MonoACT_2
5033421B08Rik	0.301375	0.269	0.13	1.19865e-44	3.86983e-40	MonoACT_2
Slain2	0.44221	0.549	0.418	1.66317e-44	5.36954e-40	MonoACT_2
Sqstm1	0.555786	0.861	0.816	2.0072e-44	6.48024e-40	MonoACT_2
Uhrf1bp1l	0.432201	0.669	0.551	2.25077e-44	7.26662e-40	MonoACT_2
Anxa5	0.369287	0.935	0.947	2.56022e-44	8.26567e-40	MonoACT_2
R3hdm1	0.561444	0.642	0.544	2.78093e-44	8.97824e-40	MonoACT_2
Sgms1	0.725281	0.738	0.631	3.01267e-44	9.72639e-40	MonoACT_2
Rbm47	0.533185	0.914	0.843	4.30481e-44	1.38981e-39	MonoACT_2
Arrb1	0.396783	0.471	0.324	4.63051e-44	1.49496e-39	MonoACT_2
Adssl1	0.52836	0.681	0.601	5.00418e-44	1.6156e-39	MonoACT_2
Aopep	0.52715	0.76	0.656	8.11608e-44	2.62028e-39	MonoACT_2
Mafb	0.569588	0.851	0.725	8.59328e-44	2.77434e-39	MonoACT_2
Cd53	0.355596	0.945	0.937	1.10068e-43	3.55353e-39	MonoACT_2
Itgav	0.641176	0.7	0.595	1.42979e-43	4.61609e-39	MonoACT_2
Sfmbt1	0.585235	0.659	0.524	1.99514e-43	6.44133e-39	MonoACT_2
Sdc4	0.385365	0.789	0.664	1.59993e-42	5.16538e-38	MonoACT_2
Rapgef1	0.398707	0.65	0.542	4.76043e-42	1.5369e-37	MonoACT_2
Slc7a11	1.06233	0.478	0.334	4.79249e-42	1.54726e-37	MonoACT_2
Smad7	0.477578	0.468	0.328	5.27601e-42	1.70336e-37	MonoACT_2
Stom	0.40865	0.516	0.374	1.17679e-41	3.79928e-37	MonoACT_2
Yipf4	0.530255	0.601	0.514	4.75306e-41	1.53453e-36	MonoACT_2
Lyst	0.660163	0.601	0.489	5.52587e-41	1.78403e-36	MonoACT_2
Fabp5	1.1836	0.782	0.758	8.05804e-41	2.60154e-36	MonoACT_2
Arid5b	0.528794	0.867	0.782	1.0466e-40	3.37895e-36	MonoACT_2
Rnf149	0.534895	0.843	0.765	3.27654e-40	1.05783e-35	MonoACT_2
Pitpnc1	0.821694	0.634	0.529	4.47178e-40	1.44371e-35	MonoACT_2
Atg4c	0.32043	0.383	0.241	5.22249e-40	1.68608e-35	MonoACT_2
Lrpap1	0.376063	0.753	0.701	5.35413e-40	1.72858e-35	MonoACT_2
Lpin2	0.577674	0.722	0.631	2.1686e-39	7.00134e-35	MonoACT_2
Slpi	1.56635	0.306	0.171	2.34438e-39	7.56882e-35	MonoACT_2
Xdh	0.478763	0.698	0.593	2.58288e-39	8.33884e-35	MonoACT_2
Hdac5	0.357099	0.578	0.456	2.93374e-39	9.47157e-35	MonoACT_2
Jun	0.606654	0.783	0.688	2.95172e-39	9.52964e-35	MonoACT_2
Mt1	1.02824	0.778	0.718	4.71378e-39	1.52184e-34	MonoACT_2
Dock7	0.481121	0.528	0.411	6.46751e-39	2.08804e-34	MonoACT_2
Ndfip2	0.444229	0.632	0.537	7.57482e-39	2.44553e-34	MonoACT_2
Vmp1	0.404122	0.926	0.917	8.73545e-39	2.82024e-34	MonoACT_2
Asph	0.514521	0.792	0.713	1.10132e-38	3.5556e-34	MonoACT_2
Slc30a9	0.391666	0.523	0.399	3.23603e-38	1.04475e-33	MonoACT_2
Tatdn2	0.45478	0.446	0.321	4.77091e-38	1.54029e-33	MonoACT_2
Zfp52	0.338681	0.361	0.222	4.82245e-38	1.55693e-33	MonoACT_2
Ccl2	1.14004	0.734	0.662	5.57468e-37	1.79979e-32	MonoACT_2
Slc15a3	0.388084	0.896	0.879	8.48674e-37	2.73995e-32	MonoACT_2
Gnaq	0.438834	0.917	0.886	9.90106e-37	3.19656e-32	MonoACT_2
Abcd3	0.347743	0.329	0.199	1.13348e-36	3.65945e-32	MonoACT_2
Ldlrap1	0.298669	0.519	0.376	1.29247e-36	4.17273e-32	MonoACT_2
Noct	0.478004	0.682	0.567	1.58592e-36	5.12013e-32	MonoACT_2
Plekhm2	0.434491	0.754	0.676	1.03604e-35	3.34485e-31	MonoACT_2
Zfand2a	0.488372	0.446	0.315	1.22727e-35	3.96224e-31	MonoACT_2
Sra1	0.356623	0.783	0.752	1.35945e-35	4.38899e-31	MonoACT_2
Tcf25	0.289874	0.866	0.855	1.72e-35	5.55301e-31	MonoACT_2
App	0.496588	0.921	0.93	1.76562e-35	5.7003e-31	MonoACT_2
Zfc3h1	0.509069	0.778	0.72	1.87408e-35	6.05048e-31	MonoACT_2
Snx30	0.402023	0.483	0.355	2.50194e-35	8.07751e-31	MonoACT_2
Nt5dc2	0.324995	0.364	0.233	4.28113e-35	1.38216e-30	MonoACT_2
Snx24	0.605467	0.67	0.523	5.65827e-35	1.82677e-30	MonoACT_2
Dpep2	0.41244	0.46	0.328	8.9466e-35	2.88841e-30	MonoACT_2
Dnajc5	0.351394	0.681	0.613	1.10088e-34	3.55418e-30	MonoACT_2
Zfyve9	0.301531	0.419	0.269	1.34829e-34	4.35296e-30	MonoACT_2
Micall1	0.266987	0.294	0.172	1.4307e-34	4.619e-30	MonoACT_2
Spryd7	0.316374	0.407	0.28	1.44984e-34	4.68081e-30	MonoACT_2
Cited2	0.709125	0.568	0.466	1.49795e-34	4.83612e-30	MonoACT_2
Sptlc2	0.467963	0.766	0.746	1.98104e-34	6.3958e-30	MonoACT_2
H3f3b	0.420785	0.99	0.994	2.4047e-34	7.76356e-30	MonoACT_2
Samd8	0.456475	0.577	0.477	2.45256e-34	7.91809e-30	MonoACT_2
Tmem65	0.502591	0.563	0.455	5.17681e-34	1.67133e-29	MonoACT_2
Tmem120a	0.279872	0.439	0.309	8.31759e-34	2.68534e-29	MonoACT_2
Hsp90aa1	1.44113	0.898	0.928	1.37414e-33	4.43643e-29	MonoACT_2
Frrs1	0.33111	0.584	0.47	1.4968e-33	4.83242e-29	MonoACT_2
Abcc1	0.417589	0.496	0.383	1.57157e-33	5.07381e-29	MonoACT_2
Hspa1a	2.27068	0.481	0.366	2.25139e-33	7.26861e-29	MonoACT_2
Dusp6	0.318281	0.372	0.238	2.84125e-33	9.17298e-29	MonoACT_2
Ccl7	0.995071	0.594	0.476	3.4164e-33	1.10299e-28	MonoACT_2
Acsl4	0.527751	0.688	0.641	3.8743e-33	1.25082e-28	MonoACT_2
Mdfic	0.46787	0.881	0.821	4.78668e-33	1.54538e-28	MonoACT_2
Insig2	0.255808	0.336	0.213	4.82235e-33	1.55689e-28	MonoACT_2
Atp6v0c	0.327143	0.962	0.98	4.96598e-33	1.60327e-28	MonoACT_2
Rhoc	0.387131	0.352	0.229	6.35741e-33	2.05249e-28	MonoACT_2
Rab6a	0.328993	0.648	0.58	6.59164e-33	2.12811e-28	MonoACT_2
Fcgr3	0.344355	0.899	0.838	7.54876e-33	2.43712e-28	MonoACT_2
Klhl24	0.356702	0.496	0.375	8.50001e-33	2.74423e-28	MonoACT_2
Itsn1	0.333551	0.443	0.302	1.50936e-32	4.87295e-28	MonoACT_2
Rnf217	0.508769	0.429	0.296	1.86453e-32	6.01964e-28	MonoACT_2
Hcar2	0.496635	0.309	0.19	2.25071e-32	7.26643e-28	MonoACT_2
1700017B05Rik	0.313238	0.431	0.303	2.73321e-32	8.82417e-28	MonoACT_2
Nfat5	0.57066	0.743	0.69	2.93045e-32	9.46095e-28	MonoACT_2
Arrdc3	0.323685	0.421	0.286	3.75277e-32	1.21158e-27	MonoACT_2
Pla2g7	0.46934	0.739	0.631	4.00164e-32	1.29193e-27	MonoACT_2
Pfkfb3	0.468522	0.658	0.558	5.32852e-32	1.72031e-27	MonoACT_2
Plcb1	0.256126	0.527	0.351	7.34873e-32	2.37254e-27	MonoACT_2
Bcl6	0.472664	0.694	0.608	7.50885e-32	2.42423e-27	MonoACT_2
Cd44	0.413262	0.957	0.94	1.27133e-31	4.10448e-27	MonoACT_2
Fgd6	0.303605	0.336	0.212	1.35706e-31	4.38127e-27	MonoACT_2
Dgkz	0.386396	0.706	0.607	1.38527e-31	4.47236e-27	MonoACT_2
Hif1a	0.453791	0.834	0.826	2.4711e-31	7.97795e-27	MonoACT_2
Mxd1	0.483063	0.827	0.76	3.37194e-31	1.08863e-26	MonoACT_2
Rnh1	0.496325	0.883	0.91	6.85977e-31	2.21468e-26	MonoACT_2
Creb5	0.478976	0.843	0.741	7.66672e-31	2.4752e-26	MonoACT_2
Lgals1	0.46419	0.938	0.935	9.76163e-31	3.15154e-26	MonoACT_2
Alkbh5	0.373587	0.527	0.445	2.10346e-30	6.79102e-26	MonoACT_2
Dennd4c	0.425129	0.578	0.46	2.48299e-30	8.01633e-26	MonoACT_2
Clec4n	0.501933	0.763	0.673	2.67718e-30	8.64327e-26	MonoACT_2
Kcnk13	0.369501	0.341	0.218	3.30049e-30	1.06556e-25	MonoACT_2
Fcgr1	0.40834	0.878	0.831	4.41879e-30	1.42661e-25	MonoACT_2
Fam102b	0.47261	0.527	0.422	5.47249e-30	1.76679e-25	MonoACT_2
Sat1	0.602136	0.941	0.953	6.11594e-30	1.97453e-25	MonoACT_2
Cndp2	0.2879	0.836	0.795	6.88698e-30	2.22346e-25	MonoACT_2
Snx29	0.588314	0.527	0.428	7.92581e-30	2.55885e-25	MonoACT_2
Slc3a2	0.381327	0.904	0.898	1.08064e-29	3.48886e-25	MonoACT_2
Ankrd33b	0.403398	0.275	0.159	1.35335e-29	4.36929e-25	MonoACT_2
Ppme1	0.282618	0.445	0.331	1.50063e-29	4.8448e-25	MonoACT_2
Cdkn1a	0.415146	0.921	0.914	1.67891e-29	5.42037e-25	MonoACT_2
Snx1	0.360037	0.725	0.699	1.88259e-29	6.07793e-25	MonoACT_2
Riok3	0.295858	0.836	0.821	2.41238e-29	7.78838e-25	MonoACT_2
Slc28a2	0.586224	0.327	0.211	2.56872e-29	8.29312e-25	MonoACT_2
Anxa1	0.582713	0.739	0.697	4.56765e-29	1.47467e-24	MonoACT_2
Cd274	0.363095	0.878	0.793	6.41076e-29	2.06971e-24	MonoACT_2
Cux1	0.431971	0.908	0.894	8.20236e-29	2.64813e-24	MonoACT_2
Mctp1	0.954321	0.557	0.464	9.96445e-29	3.21702e-24	MonoACT_2
Sgk1	0.641535	0.557	0.453	1.05544e-28	3.4075e-24	MonoACT_2
Gm14636	0.491176	0.26	0.149	1.48649e-28	4.79915e-24	MonoACT_2
Dync1i2	0.312311	0.796	0.789	1.5007e-28	4.84502e-24	MonoACT_2
Phlda1	0.658978	0.399	0.285	3.43008e-28	1.1074e-23	MonoACT_2
Hspa1b	2.30515	0.342	0.236	3.98155e-28	1.28544e-23	MonoACT_2
Bri3	0.281842	0.907	0.927	4.12855e-28	1.3329e-23	MonoACT_2
Bcl2l11	0.427689	0.785	0.719	4.97407e-28	1.60588e-23	MonoACT_2
Tmx4	0.410817	0.433	0.319	5.63566e-28	1.81947e-23	MonoACT_2
Atg13	0.301235	0.421	0.31	6.03058e-28	1.94697e-23	MonoACT_2
Myof	0.378979	0.705	0.626	9.75452e-28	3.14925e-23	MonoACT_2
Gpalpp1	0.373643	0.592	0.509	1.08527e-27	3.50379e-23	MonoACT_2
Wdfy1	0.303832	0.472	0.361	1.16202e-27	3.75157e-23	MonoACT_2
Snx5	0.313901	0.895	0.882	1.59269e-27	5.14199e-23	MonoACT_2
Cebpb	0.299261	0.975	0.915	1.6323e-27	5.26987e-23	MonoACT_2
Neat1	0.415521	0.943	0.921	1.94795e-27	6.28895e-23	MonoACT_2
Hspa4l	0.434234	0.407	0.294	2.24628e-27	7.25211e-23	MonoACT_2
Elk3	0.445259	0.613	0.537	2.54967e-27	8.2316e-23	MonoACT_2
Ugdh	0.362838	0.379	0.275	3.30837e-27	1.06811e-22	MonoACT_2
Stxbp5	0.271353	0.276	0.167	3.34505e-27	1.07995e-22	MonoACT_2
Flrt3	0.447684	0.458	0.329	3.60434e-27	1.16366e-22	MonoACT_2
Spidr	0.418873	0.478	0.37	4.33895e-27	1.40083e-22	MonoACT_2
Baiap2	0.36322	0.373	0.26	4.7656e-27	1.53857e-22	MonoACT_2
Ndufv3	0.284922	0.803	0.8	5.22676e-27	1.68746e-22	MonoACT_2
Ubb	0.410026	0.957	0.979	6.10997e-27	1.9726e-22	MonoACT_2
Kif1c	0.251367	0.409	0.298	7.51058e-27	2.42479e-22	MonoACT_2
Slc37a2	0.394474	0.465	0.352	8.03717e-27	2.5948e-22	MonoACT_2
Dhrs3	0.334558	0.543	0.43	1.18829e-26	3.83638e-22	MonoACT_2
Mtmr10	0.437121	0.423	0.31	1.49499e-26	4.82658e-22	MonoACT_2
Gsk3b	0.423372	0.735	0.704	1.71372e-26	5.53275e-22	MonoACT_2
Rlf	0.422761	0.634	0.563	2.37878e-26	7.6799e-22	MonoACT_2
Cul3	0.393419	0.748	0.73	2.93445e-26	9.47387e-22	MonoACT_2
Clybl	0.399163	0.354	0.249	3.27249e-26	1.05652e-21	MonoACT_2
Nufip1	0.407164	0.656	0.587	3.38292e-26	1.09218e-21	MonoACT_2
Plaur	0.316297	0.917	0.867	3.90868e-26	1.26192e-21	MonoACT_2
Atp8b4	0.456117	0.747	0.687	4.62153e-26	1.49206e-21	MonoACT_2
Rab11a	0.268406	0.78	0.765	4.85015e-26	1.56587e-21	MonoACT_2
Npc1	0.329906	0.53	0.431	5.77727e-26	1.86519e-21	MonoACT_2
Cpeb4	0.483013	0.56	0.474	7.16845e-26	2.31434e-21	MonoACT_2
Map1lc3b	0.363257	0.842	0.867	7.80555e-26	2.52002e-21	MonoACT_2
Kansl1l	0.429422	0.519	0.416	8.59247e-26	2.77408e-21	MonoACT_2
S100a10	0.316392	0.94	0.921	9.98668e-26	3.2242e-21	MonoACT_2
Maml3	0.534185	0.686	0.623	1.1315e-25	3.65305e-21	MonoACT_2
Runx2	0.393842	0.479	0.366	1.64113e-25	5.29839e-21	MonoACT_2
Rtn4	0.354269	0.921	0.929	2.28227e-25	7.36829e-21	MonoACT_2
Map2k4	0.371201	0.737	0.703	3.45745e-25	1.11624e-20	MonoACT_2
Golph3l	0.371807	0.467	0.369	4.85828e-25	1.5685e-20	MonoACT_2
Pten	0.417164	0.817	0.8	9.59225e-25	3.09686e-20	MonoACT_2
Bmt2	0.377799	0.496	0.394	1.1629e-24	3.75442e-20	MonoACT_2
Ankrd28	0.432176	0.417	0.307	1.54482e-24	4.98744e-20	MonoACT_2
Mpp5	0.329793	0.395	0.29	2.00474e-24	6.47232e-20	MonoACT_2
Slc23a2	0.517236	0.544	0.46	2.18555e-24	7.05605e-20	MonoACT_2
Igf1r	0.71965	0.362	0.263	2.67285e-24	8.62929e-20	MonoACT_2
Kif13b	0.338968	0.45	0.341	5.16474e-24	1.66744e-19	MonoACT_2
Dmxl2	0.316346	0.33	0.221	6.42971e-24	2.07583e-19	MonoACT_2
Snx13	0.397032	0.58	0.501	7.2097e-24	2.32765e-19	MonoACT_2
Map2k1	0.309329	0.674	0.629	8.27822e-24	2.67262e-19	MonoACT_2
Gnptab	0.412959	0.609	0.542	9.06502e-24	2.92664e-19	MonoACT_2
Pafah1b1	0.290301	0.908	0.923	9.08665e-24	2.93363e-19	MonoACT_2
Sp3	0.369909	0.617	0.557	1.09131e-23	3.52329e-19	MonoACT_2
Plau	0.332812	0.346	0.234	1.13059e-23	3.65013e-19	MonoACT_2
Cdk6	0.429255	0.621	0.55	1.53152e-23	4.94451e-19	MonoACT_2
Cerk	0.340267	0.656	0.567	1.74425e-23	5.63131e-19	MonoACT_2
Irs2	0.360802	0.489	0.395	2.29762e-23	7.41788e-19	MonoACT_2
Aprt	0.318769	0.848	0.863	2.39652e-23	7.73718e-19	MonoACT_2
Ell2	0.597632	0.786	0.802	3.5379e-23	1.14221e-18	MonoACT_2
Pi4k2b	0.257656	0.358	0.253	3.67359e-23	1.18602e-18	MonoACT_2
Eif1	0.288955	0.965	0.983	4.49997e-23	1.45282e-18	MonoACT_2
Dusp10	0.303422	0.298	0.197	4.70479e-23	1.51894e-18	MonoACT_2
Trp53bp2	0.258457	0.375	0.273	7.59578e-23	2.4523e-18	MonoACT_2
Hbp1	0.308531	0.507	0.435	1.03491e-22	3.34121e-18	MonoACT_2
Parvb	0.271051	0.531	0.44	1.58302e-22	5.11078e-18	MonoACT_2
Rin2	0.44189	0.642	0.59	1.60659e-22	5.18688e-18	MonoACT_2
Dusp1	0.4522	0.913	0.917	1.81343e-22	5.85465e-18	MonoACT_2
Rap2b	0.315189	0.574	0.484	2.11688e-22	6.83436e-18	MonoACT_2
Esyt2	0.514946	0.589	0.532	2.41977e-22	7.81222e-18	MonoACT_2
Gm31763	1.04029	0.255	0.165	2.69275e-22	8.69354e-18	MonoACT_2
Nckap1l	0.377395	0.754	0.74	3.25312e-22	1.05027e-17	MonoACT_2
Slc39a14	0.394889	0.48	0.385	3.53455e-22	1.14113e-17	MonoACT_2
Irak2	0.36272	0.904	0.858	3.96426e-22	1.27986e-17	MonoACT_2
Egr2	0.331115	0.483	0.378	4.55604e-22	1.47092e-17	MonoACT_2
Rsrc2	0.317896	0.839	0.841	7.02025e-22	2.26649e-17	MonoACT_2
Eid1	0.364882	0.686	0.659	8.52586e-22	2.75258e-17	MonoACT_2
Scamp1	0.29315	0.451	0.35	1.16702e-21	3.76771e-17	MonoACT_2
Dtnbp1	0.322608	0.729	0.683	1.21922e-21	3.93626e-17	MonoACT_2
Pi4k2a	0.316448	0.672	0.619	1.28774e-21	4.15746e-17	MonoACT_2
Nus1	0.291332	0.552	0.489	1.50506e-21	4.8591e-17	MonoACT_2
Btg3	0.274684	0.451	0.356	2.0443e-21	6.60001e-17	MonoACT_2
Hist1h1c	0.550805	0.499	0.413	2.80557e-21	9.05778e-17	MonoACT_2
Tgm2	0.347221	0.767	0.712	3.21943e-21	1.03939e-16	MonoACT_2
Ccr5	0.295583	0.94	0.889	7.5272e-21	2.43016e-16	MonoACT_2
Pygl	0.25861	0.496	0.409	2.56864e-20	8.29284e-16	MonoACT_2
Tbc1d9	0.455891	0.711	0.678	2.65159e-20	8.56065e-16	MonoACT_2
Tnfrsf1b	0.422332	0.759	0.752	2.73447e-20	8.82823e-16	MonoACT_2
Flvcr1	0.346025	0.379	0.282	3.23529e-20	1.04451e-15	MonoACT_2
Ubap1	0.277811	0.508	0.441	3.63143e-20	1.17241e-15	MonoACT_2
Znrf1	0.395096	0.484	0.406	3.99427e-20	1.28955e-15	MonoACT_2
Tex2	0.468037	0.588	0.495	4.99249e-20	1.61183e-15	MonoACT_2
Fbxw11	0.329976	0.812	0.805	8.25396e-20	2.66479e-15	MonoACT_2
H1f0	0.424959	0.45	0.37	9.2983e-20	3.00196e-15	MonoACT_2
Ccl9	0.441564	0.825	0.763	1.25393e-19	4.04831e-15	MonoACT_2
Kdm3a	0.316872	0.442	0.358	1.32761e-19	4.2862e-15	MonoACT_2
Ppp4r2	0.268635	0.77	0.755	1.38985e-19	4.48714e-15	MonoACT_2
Pnrc1	0.351895	0.844	0.844	1.61644e-19	5.21868e-15	MonoACT_2
Sh3bp5	0.270105	0.364	0.264	1.91318e-19	6.17669e-15	MonoACT_2
Jak1	0.429736	0.813	0.823	2.08072e-19	6.71761e-15	MonoACT_2
Atp6v1b2	0.412628	0.767	0.768	2.26033e-19	7.29747e-15	MonoACT_2
Rabgef1	0.309818	0.802	0.771	3.4586e-19	1.11661e-14	MonoACT_2
Col4a3bp	0.343174	0.693	0.657	3.91741e-19	1.26474e-14	MonoACT_2
Pf4	1.19836	0.413	0.313	4.29725e-19	1.38737e-14	MonoACT_2
Vps37a	0.263172	0.464	0.387	5.83874e-19	1.88504e-14	MonoACT_2
E330009J07Rik	0.267517	0.282	0.19	7.99071e-19	2.5798e-14	MonoACT_2
Glrx	0.462495	0.686	0.685	1.08388e-18	3.49931e-14	MonoACT_2
Acod1	0.471924	0.302	0.207	1.30946e-18	4.2276e-14	MonoACT_2
Exoc5	0.321317	0.661	0.62	1.84643e-18	5.96121e-14	MonoACT_2
Kmt2e	0.290805	0.804	0.781	2.73501e-18	8.82997e-14	MonoACT_2
Nr3c1	0.351395	0.618	0.577	3.24773e-18	1.04853e-13	MonoACT_2
Slc12a6	0.276252	0.49	0.401	3.26856e-18	1.05526e-13	MonoACT_2
Tnfaip3	0.357091	0.659	0.6	3.30741e-18	1.0678e-13	MonoACT_2
Ube2b	0.270993	0.843	0.856	3.68573e-18	1.18994e-13	MonoACT_2
Dmxl1	0.602728	0.603	0.557	4.04508e-18	1.30595e-13	MonoACT_2
Baz2b	0.32522	0.9	0.906	5.7001e-18	1.84028e-13	MonoACT_2
Jmjd1c	0.401224	0.865	0.865	6.08146e-18	1.9634e-13	MonoACT_2
Fem1c	0.308326	0.854	0.822	6.10364e-18	1.97056e-13	MonoACT_2
Csf2rb2	0.281027	0.503	0.438	8.27489e-18	2.67155e-13	MonoACT_2
Calm2	0.275993	0.911	0.926	8.78267e-18	2.83548e-13	MonoACT_2
Fbxl5	0.59132	0.604	0.554	9.32388e-18	3.01021e-13	MonoACT_2
Fbxo28	0.251164	0.523	0.451	9.46946e-18	3.05722e-13	MonoACT_2
Sgpl1	0.299472	0.732	0.717	9.98205e-18	3.2227e-13	MonoACT_2
Ankrd12	0.330609	0.644	0.584	1.37698e-17	4.44558e-13	MonoACT_2
Picalm	0.313262	0.965	0.975	1.45213e-17	4.68821e-13	MonoACT_2
Fkbp1a	0.257886	0.796	0.789	2.22222e-17	7.17444e-13	MonoACT_2
Pde4d	0.465634	0.447	0.354	2.62016e-17	8.45918e-13	MonoACT_2
Sbf2	0.278891	0.446	0.354	3.71492e-17	1.19936e-12	MonoACT_2
Sipa1l2	0.307851	0.441	0.36	4.33213e-17	1.39863e-12	MonoACT_2
Actn4	0.336367	0.678	0.653	4.51351e-17	1.45719e-12	MonoACT_2
Zdhhc18	0.277703	0.427	0.351	4.95871e-17	1.60092e-12	MonoACT_2
P2ry10b	0.25448	0.372	0.279	5.15794e-17	1.66524e-12	MonoACT_2
Ccnl1	0.366908	0.883	0.891	5.40384e-17	1.74463e-12	MonoACT_2
St6galnac4	0.263099	0.513	0.453	6.29178e-17	2.0313e-12	MonoACT_2
4930402H24Rik	0.26557	0.43	0.35	6.75204e-17	2.1799e-12	MonoACT_2
Hsph1	1.11514	0.313	0.243	6.98311e-17	2.2545e-12	MonoACT_2
Senp2	0.393154	0.684	0.665	7.18619e-17	2.32006e-12	MonoACT_2
Resf1	0.510375	0.737	0.731	8.59607e-17	2.77524e-12	MonoACT_2
Syk	0.322659	0.918	0.903	9.15402e-17	2.95538e-12	MonoACT_2
Osm	0.539156	0.691	0.665	9.49676e-17	3.06603e-12	MonoACT_2
Msra	0.371207	0.514	0.45	1.2131e-16	3.9165e-12	MonoACT_2
Lat2	0.287921	0.723	0.71	1.39454e-16	4.50228e-12	MonoACT_2
Cnnm2	0.282948	0.339	0.253	1.50768e-16	4.86755e-12	MonoACT_2
Lims1	0.360135	0.803	0.798	1.71421e-16	5.53432e-12	MonoACT_2
Spg21	0.254547	0.688	0.673	2.39067e-16	7.71828e-12	MonoACT_2
Suco	0.373002	0.573	0.535	2.67538e-16	8.63747e-12	MonoACT_2
Rnf150	0.447405	0.409	0.327	2.81947e-16	9.10267e-12	MonoACT_2
Cab39	0.271404	0.698	0.678	3.22165e-16	1.04011e-11	MonoACT_2
Slc44a1	0.262779	0.275	0.194	3.74337e-16	1.20855e-11	MonoACT_2
Itga5	0.350566	0.646	0.611	4.977e-16	1.60682e-11	MonoACT_2
Rsad2	0.565996	0.573	0.498	5.46714e-16	1.76507e-11	MonoACT_2
Acbd3	0.261034	0.626	0.598	6.37742e-16	2.05895e-11	MonoACT_2
Dock10	0.456913	0.897	0.925	7.05139e-16	2.27654e-11	MonoACT_2
Slamf7	0.377811	0.799	0.806	9.81678e-16	3.16935e-11	MonoACT_2
Aff1	0.447233	0.836	0.84	1.20053e-15	3.8759e-11	MonoACT_2
Hipk2	0.456815	0.686	0.674	1.44916e-15	4.6786e-11	MonoACT_2
Osgin2	0.310632	0.437	0.362	1.47493e-15	4.76182e-11	MonoACT_2
Mcu	0.298814	0.366	0.285	1.88495e-15	6.08556e-11	MonoACT_2
Srpk2	0.334973	0.41	0.341	2.22798e-15	7.19302e-11	MonoACT_2
Ube2a	0.251024	0.73	0.744	2.59727e-15	8.38529e-11	MonoACT_2
Kat6b	0.312369	0.427	0.356	2.71514e-15	8.76584e-11	MonoACT_2
Stap1	0.359239	0.734	0.699	3.07209e-15	9.91826e-11	MonoACT_2
Pik3ap1	0.303981	0.855	0.846	3.52611e-15	1.1384e-10	MonoACT_2
Fos	0.40417	0.887	0.884	3.82346e-15	1.23441e-10	MonoACT_2
[truncated: 5,405 more rows]
