# Supplementary material for: CD301b+ monocyte-derived dendritic cells mediate resistance to radiotherapy
Source: J Exp Med. 2025 Mar 27;222(6):e20231717. doi: 10.1084/jem.20231717 (PMC11949126; doi:10.1084/jem.20231717)
Supplement: Table S3 — shows DEGs in CD301b+ DC2s on days 0 and 5 after RT. [file jem_20231717_tables3.xlsx]

## Sheet: Supplementary Table S3
Supplementary Table S3
Differentially expressed genes of myeloid DC at 0 days vs. 5 days post RT. Significance threshold set to padj < 0.05
DEG in myeloid DC 0 days vs. 5 days post RT
Gene	p_val	avg_log2FC	pct.1	pct.2	p_val_adj
Cxcl2	4.52e-14	1.124	0.55	0.419	1.46e-09
C1qb	7.17e-22	1.07902	0.64	0.459	2.32e-17
Ly6a	6.9e-65	1.04073	0.956	0.766	2.23e-60
C1qa	1.63e-20	1.02602	0.555	0.362	5.25e-16
Isg15	1.67e-52	1.01584	0.962	0.794	5.4e-48
Spp1	7.06e-20	0.904619	0.484	0.284	2.28e-15
Cd72	8.61e-72	0.890545	0.843	0.482	2.78e-67
C1qc	2.85e-21	0.884748	0.505	0.297	9.21e-17
Rsad2	5.25e-20	0.878907	0.543	0.321	1.69e-15
Creb5	1.13e-52	0.809064	0.911	0.667	3.66e-48
Dcstamp	1.39e-26	0.790667	0.466	0.213	4.49e-22
Ifit3	4.45e-37	0.757577	0.565	0.257	1.44e-32
AW112010	1.41e-31	0.756383	0.747	0.529	4.56e-27
Arhgap24	6.73e-51	0.736281	0.499	0.155	2.17e-46
Ifit2	2.52e-28	0.714142	0.543	0.273	8.14e-24
Irf7	3.43e-47	0.706333	0.896	0.662	1.11e-42
Myo1e	6.11e-37	0.704095	0.768	0.494	1.97e-32
Mafb	5.65e-17	0.694061	0.482	0.302	1.82e-12
Epsti1	1.34e-65	0.692386	0.976	0.83	4.33e-61
Ccl12	2.92e-18	0.687088	0.345	0.162	9.44e-14
Ifi27l2a	7.84e-37	0.684578	0.962	0.926	2.53e-32
Ccrl2	6.91e-31	0.673541	0.822	0.616	2.23e-26
P2ry14	1.1e-52	0.670021	0.662	0.288	3.54e-48
Ywhah	1.62e-62	0.662035	0.96	0.872	5.23e-58
Rnf180	3.3e-39	0.65218	0.532	0.225	1.06e-34
Ifih1	2.03e-23	0.643461	0.733	0.52	6.56e-19
Fcgr1	9.75e-41	0.642003	0.848	0.61	3.15e-36
Tgfbi	2.96e-36	0.625661	0.93	0.797	9.56e-32
Bst2	7.67e-46	0.605169	0.978	0.914	2.48e-41
Fos	2.98e-33	0.603878	0.928	0.793	9.61e-29
Dab2	9.68e-28	0.593511	0.866	0.733	3.12e-23
Slfn1	3.93e-45	0.588543	0.714	0.375	1.27e-40
Ptgs2	2.54e-18	0.584697	0.719	0.556	8.19e-14
Apobec1	1.76e-21	0.579219	0.665	0.485	5.7e-17
Mtss1	3.33e-32	0.564455	0.825	0.61	1.08e-27
Itm2b	3.26e-58	0.56149	0.99	0.965	1.05e-53
Il1r2	1.06e-18	0.554292	0.928	0.818	3.43e-14
Pid1	5.15e-23	0.549605	0.893	0.754	1.66e-18
Ifit1	1.69e-23	0.538773	0.446	0.209	5.46e-19
Pgf	9.07e-27	0.537745	0.426	0.174	2.93e-22
Ctss	1.45e-70	0.533906	0.996	0.985	4.67e-66
Jun	2.31e-38	0.528874	0.815	0.527	7.45e-34
Ndrg1	1.18e-20	0.525311	0.78	0.607	3.82e-16
Grn	2.73e-40	0.520825	0.952	0.872	8.82e-36
Lgals3bp	5.07e-43	0.515819	0.852	0.632	1.64e-38
Stat2	4.02e-34	0.513857	0.829	0.629	1.3e-29
Gngt2	6.59e-44	0.512764	0.878	0.626	2.13e-39
Adam23	7.17e-14	0.507287	0.309	0.155	2.31e-09
Usp18	1.95e-34	0.505502	0.609	0.317	6.3e-30
Cd300c2	2.66e-40	0.501666	0.94	0.794	8.59e-36
Oasl1	1.63e-18	0.500522	0.502	0.296	5.28e-14
Ctnnd2	7.89e-25	0.499651	0.761	0.563	2.55e-20
Ifi213	3.85e-36	0.496377	0.682	0.392	1.24e-31
Arih1	5.02e-25	0.494652	0.974	0.914	1.62e-20
C3ar1	5.88e-25	0.490568	0.478	0.258	1.9e-20
Oasl2	5.87e-38	0.490339	0.868	0.598	1.89e-33
Gpr183	1.18e-13	0.481189	0.715	0.527	3.8e-09
Pdpn	8.21e-27	0.481107	0.291	0.081	2.65e-22
Plet1	4.28e-12	0.480359	0.417	0.26	1.38e-07
Isg20	4.85e-28	0.480085	0.682	0.426	1.57e-23
Zfp36l1	3.38e-18	0.479364	0.811	0.676	1.09e-13
Cd86	4.15e-28	0.473642	0.983	0.967	1.34e-23
Ifi204	3.1e-27	0.466873	0.847	0.653	1e-22
Slc7a2	1.29e-11	0.465229	0.199	0.081	4.18e-07
Ifi209	3.5e-31	0.461991	0.812	0.58	1.13e-26
Slfn4	1.02e-20	0.461577	0.374	0.17	3.3e-16
Ccl4	3.98e-09	0.456388	0.646	0.515	0.000128619
Rtp4	2.02e-36	0.453077	0.814	0.533	6.52e-32
Lst1	2.49e-20	0.450282	0.86	0.691	8.04e-16
Atf3	2.39e-34	0.443386	0.878	0.667	7.71e-30
Lgals3	5.83e-24	0.442499	0.995	0.988	1.88e-19
Fth1	5.89e-27	0.441422	0.995	0.998	1.9e-22
Pik3ap1	1.3e-24	0.435213	0.919	0.785	4.2e-20
Mndal	2.54e-27	0.432827	0.962	0.838	8.21e-23
Ccnd1	5.11e-19	0.431298	0.927	0.856	1.65e-14
Ly6e	1.09e-40	0.426994	0.989	0.985	3.53e-36
Fxyd5	3.62e-39	0.425854	0.992	0.985	1.17e-34
Dock8	1.06e-37	0.421406	0.891	0.754	3.43e-33
Pgam1	7.5e-21	0.420298	0.934	0.878	2.42e-16
Tpi1	3.03e-18	0.420294	0.898	0.784	9.77e-14
Fgf13	9.92e-12	0.419148	0.293	0.152	3.2e-07
Aldoa	2.67e-16	0.416757	0.963	0.916	8.63e-12
Havcr2	4.01e-26	0.413717	0.881	0.709	1.29e-21
Tpd52	1.36e-16	0.412033	0.918	0.874	4.38e-12
Cfb	2.03e-24	0.407409	0.509	0.276	6.54e-20
Rasgef1b	4.89e-24	0.406866	0.806	0.607	1.58e-19
Rgs10	5.45e-31	0.405197	0.898	0.76	1.76e-26
Dock4	6.73e-23	0.398765	0.917	0.814	2.17e-18
Aif1	6.67e-16	0.397436	0.9	0.802	2.15e-11
Ifi44	1.52e-37	0.397141	0.457	0.161	4.92e-33
Xaf1	2.08e-32	0.396787	0.828	0.607	6.73e-28
Plin2	1.74e-17	0.39554	0.794	0.647	5.61e-13
N4bp1	4.04e-23	0.395284	0.776	0.608	1.31e-18
Eva1b	1.83e-35	0.39466	0.773	0.517	5.9e-31
Lrmda	4.39e-13	0.393355	0.738	0.619	1.42e-08
Gapdh	7.11e-20	0.390873	0.987	0.97	2.3e-15
Ly6c2	2.12e-08	0.388615	0.598	0.47	0.000685353
Errfi1	3.39e-10	0.387759	0.588	0.455	1.1e-05
Arid5b	1.83e-21	0.386503	0.769	0.584	5.92e-17
Phf11d	7.41e-26	0.386186	0.695	0.441	2.39e-21
Zfc3h1	2.38e-22	0.385351	0.863	0.718	7.69e-18
Ddx60	4.27e-32	0.384756	0.517	0.239	1.38e-27
Snx24	4.85e-14	0.384272	0.416	0.248	1.57e-09
Otulinl	1.72e-25	0.383448	0.865	0.695	5.56e-21
Timp2	9.7e-28	0.383168	0.511	0.263	3.13e-23
Inpp5d	2.72e-19	0.382603	0.906	0.827	8.8e-15
Tmcc3	2.93e-21	0.37948	0.683	0.477	9.45e-17
Fyb	3.2e-13	0.377942	0.768	0.661	1.03e-08
Flrt3	1.17e-08	0.377657	0.565	0.431	0.000376724
Tbc1d5	1.31e-19	0.377367	0.869	0.742	4.23e-15
Lgals1	3.01e-20	0.376828	0.973	0.925	9.71e-16
Jaml	3.26e-23	0.37606	0.785	0.611	1.05e-18
Pla2g7	2.56e-15	0.374838	0.41	0.233	8.27e-11
Hist1h2bc	6.45e-19	0.37465	0.439	0.236	2.08e-14
Gab1	1.97e-11	0.372905	0.433	0.287	6.35e-07
Svil	4.24e-18	0.372346	0.698	0.542	1.37e-13
Epcam	3.97e-25	0.371223	0.341	0.123	1.28e-20
Fcgr2b	2.81e-17	0.370074	0.868	0.749	9.07e-13
Dusp1	7.69e-19	0.368604	0.959	0.905	2.48e-14
Tnfsf9	4.73e-08	0.367785	0.551	0.414	0.00152685
H2-Q7	1.97e-25	0.367367	0.898	0.754	6.37e-21
Cxcl16	1.89e-19	0.366895	0.917	0.838	6.12e-15
Trem2	2.07e-23	0.364938	0.395	0.173	6.68e-19
Mmp14	1.14e-27	0.364877	0.601	0.348	3.7e-23
Map4k3	4.79e-27	0.363816	0.68	0.425	1.55e-22
Plekho1	1.77e-31	0.363447	0.932	0.784	5.7e-27
Btg2	3.33e-16	0.36176	0.984	0.968	1.07e-11
Sat1	1.6e-26	0.359493	0.961	0.908	5.17e-22
Lgals9	1.61e-25	0.359178	0.787	0.625	5.2e-21
Alox5ap	6.5e-31	0.357301	0.982	0.956	2.1e-26
Gpr141	3.14e-24	0.356744	0.736	0.505	1.01e-19
Rnase6	1.57e-25	0.355075	0.803	0.625	5.07e-21
H2-T22	2.47e-26	0.354573	0.875	0.755	7.97e-22
Cd84	1.51e-19	0.353973	0.484	0.275	4.86e-15
Mgat4a	5.38e-19	0.353479	0.765	0.58	1.74e-14
Clec4a2	2.78e-18	0.352125	0.726	0.548	8.98e-14
Ms4a7	1.33e-10	0.350921	0.317	0.182	4.29e-06
Pnp	2.83e-18	0.350604	0.973	0.913	9.13e-14
Gab2	5.55e-16	0.350047	0.979	0.929	1.79e-11
Smchd1	8.33e-19	0.349893	0.939	0.881	2.69e-14
Rabgef1	5.18e-23	0.34929	0.876	0.742	1.67e-18
Herc6	1.05e-18	0.347416	0.686	0.486	3.4e-14
Egr1	1.16e-13	0.34646	0.397	0.227	3.74e-09
Ell2	6.26e-14	0.346254	0.885	0.829	2.02e-09
Gsn	4.07e-25	0.340998	0.949	0.875	1.31e-20
B2m	3.45e-46	0.34005	0.999	0.997	1.12e-41
Capg	3.78e-09	0.339767	0.818	0.748	0.000122032
Fgl2	1.42e-16	0.338566	0.915	0.812	4.6e-12
Npc2	1.21e-14	0.338316	0.991	0.98	3.9e-10
Fcgr3	1.39e-12	0.337767	0.732	0.607	4.5e-08
Tsc22d4	1.31e-35	0.337758	0.79	0.548	4.23e-31
Pxdc1	1.15e-14	0.336985	0.519	0.344	3.71e-10
Snx5	1.33e-24	0.334901	0.924	0.838	4.28e-20
Fnbp1l	1.03e-16	0.334513	0.541	0.338	3.33e-12
Ifit3b	7.46e-21	0.334378	0.271	0.084	2.41e-16
Ifi206	1.03e-28	0.33327	0.577	0.309	3.33e-24
Osm	4.68e-12	0.331712	0.697	0.571	1.51e-07
Scimp	8.7e-21	0.331679	0.85	0.692	2.81e-16
Slc8a1	6.82e-18	0.330913	0.934	0.863	2.2e-13
Dclre1c	6.14e-19	0.330897	0.697	0.511	1.98e-14
Zkscan17	4.62e-25	0.33009	0.565	0.321	1.49e-20
Dapp1	3.99e-12	0.329709	0.928	0.871	1.29e-07
Marchf1	7.07e-26	0.327596	0.642	0.396	2.28e-21
Ms4a6b	1.89e-20	0.327589	0.927	0.823	6.09e-16
Smim14	3.66e-21	0.327335	0.916	0.782	1.18e-16
Usp37	6.76e-16	0.32599	0.692	0.556	2.18e-11
Cited2	2.2e-14	0.325303	0.508	0.342	7.1e-10
Atrnl1	1.52e-10	0.324335	0.828	0.724	4.91e-06
Zfp36	7.67e-14	0.323271	0.964	0.94	2.48e-09
Fcer1g	1.92e-22	0.320676	0.993	0.991	6.21e-18
Mitf	6.29e-19	0.319916	0.528	0.32	2.03e-14
Ddx58	3.83e-28	0.318611	0.653	0.386	1.24e-23
Ms4a4c	9.01e-14	0.318367	0.974	0.937	2.91e-09
Ptpn6	9e-22	0.315138	0.934	0.86	2.91e-17
Ptms	7.66e-17	0.314401	0.965	0.923	2.47e-12
Clec4a3	5.55e-16	0.313949	0.79	0.635	1.79e-11
Dynll1	3.61e-22	0.3124	0.966	0.937	1.17e-17
Rhoq	1.86e-12	0.312127	0.862	0.773	6e-08
Svbp	4.72e-29	0.309363	0.711	0.489	1.52e-24
Adssl1	7.49e-19	0.309122	0.687	0.514	2.42e-14
Plscr1	8.54e-16	0.309043	0.814	0.617	2.76e-11
Tm6sf1	1.81e-20	0.308077	0.932	0.803	5.86e-16
1600014C10Rik	2.69e-38	0.307042	0.591	0.288	8.68e-34
Itgae	6.59e-22	0.30501	0.314	0.114	2.13e-17
Srgap2	2.27e-19	0.3028	0.723	0.559	7.32e-15
Tiparp	9e-14	0.3026	0.895	0.767	2.91e-09
Stk38l	3.37e-13	0.301313	0.747	0.575	1.09e-08
Atp7a	2.51e-17	0.30083	0.737	0.554	8.09e-13
Ehd4	4.03e-22	0.299611	0.888	0.784	1.3e-17
Bri3	4.21e-21	0.299343	0.952	0.901	1.36e-16
Resf1	2.88e-10	0.299117	0.831	0.737	9.29e-06
Mxd1	1.34e-14	0.2987	0.875	0.752	4.33e-10
Akr1a1	2.32e-21	0.298503	0.974	0.943	7.49e-17
AU020206	1.61e-21	0.298394	0.697	0.503	5.2e-17
Gfpt1	2.11e-13	0.297257	0.769	0.626	6.8e-09
Gpx1	1.95e-25	0.29696	0.987	0.962	6.3e-21
Adap2	2.99e-16	0.296605	0.651	0.444	9.66e-12
Vamp4	1.1e-17	0.296439	0.924	0.842	3.55e-13
Tnks	2.54e-14	0.296346	0.725	0.574	8.2e-10
Apbb2	1.87e-24	0.295538	0.303	0.095	6.02e-20
Mgl2	1.54e-14	0.295198	0.837	0.638	4.96e-10
Smad4	1.05e-11	0.295125	0.834	0.752	3.39e-07
Adam9	9.47e-22	0.294569	0.748	0.548	3.06e-17
Spon1	1.43e-24	0.293708	0.554	0.293	4.62e-20
Sh2d1b1	4.9e-37	0.293514	0.502	0.204	1.58e-32
Spi1	3.4e-22	0.292386	0.992	0.977	1.1e-17
Dennd1a	3.88e-11	0.291992	0.82	0.734	1.25e-06
Ucp2	5.9e-16	0.291599	0.979	0.965	1.9e-11
Axl	2.1e-21	0.29146	0.646	0.416	6.77e-17
Slfn5	1.59e-19	0.291192	0.852	0.664	5.13e-15
Ctsb	1.55e-07	0.290984	0.952	0.932	0.00499379
Dapk1	1.24e-11	0.290155	0.904	0.824	4e-07
S100a11	9.01e-13	0.288861	0.991	0.979	2.91e-08
Cst3	2.34e-10	0.288314	0.993	0.989	7.55e-06
Snx29	1.92e-16	0.287368	0.554	0.357	6.2e-12
Ccdc12	6.46e-23	0.286915	0.962	0.902	2.09e-18
Gnai2	8.01e-32	0.286183	0.989	0.977	2.59e-27
Erp29	2.92e-23	0.28616	0.978	0.95	9.44e-19
Sgk1	8.35e-13	0.286069	0.522	0.354	2.7e-08
Metrnl	1.42e-16	0.285469	0.818	0.685	4.6e-12
Pank2	9.97e-20	0.285451	0.806	0.629	3.22e-15
Anxa1	1.38e-24	0.284103	0.884	0.691	4.45e-20
AW011738	1.13e-24	0.28337	0.445	0.203	3.66e-20
Tbrg1	8.68e-18	0.282461	0.76	0.586	2.8e-13
Cox7a2l	2.8e-18	0.281838	0.945	0.895	9.04e-14
Plekha5	5.44e-22	0.281197	0.502	0.27	1.75e-17
Spred2	5.97e-14	0.280749	0.521	0.351	1.93e-09
Cyba	9.52e-22	0.279826	0.992	0.983	3.07e-17
Znfx1	2.16e-22	0.279476	0.63	0.405	6.99e-18
Rgs2	6.77e-10	0.279052	0.817	0.716	2.19e-05
Mgat5	2.05e-12	0.278427	0.492	0.356	6.63e-08
Wnk1	4.09e-12	0.277901	0.992	0.965	1.32e-07
Dst	9.35e-15	0.277311	0.45	0.272	3.02e-10
Msrb1	1.45e-18	0.275892	0.872	0.722	4.67e-14
Irf2bp2	1.15e-17	0.275836	0.944	0.851	3.7e-13
Scp2	7.21e-22	0.275452	0.929	0.851	2.33e-17
Mmp12	2.85e-22	0.275161	0.376	0.15	9.2e-18
Timm10b	4.75e-20	0.275004	0.951	0.881	1.53e-15
Phf21a	3.18e-17	0.274647	0.656	0.489	1.03e-12
Frmd4a	2.37e-17	0.27463	0.529	0.327	7.64e-13
Snx2	5.28e-19	0.273845	0.876	0.754	1.7e-14
I830077J02Rik	1.51e-18	0.273334	0.596	0.39	4.87e-14
Adgre1	4.08e-17	0.27285	0.523	0.312	1.32e-12
Impa2	4.37e-20	0.272447	0.523	0.312	1.41e-15
Cpq	2.47e-16	0.27235	0.654	0.473	7.98e-12
Btbd1	1.8e-12	0.271617	0.913	0.823	5.8e-08
Ciita	3.61e-23	0.271475	0.871	0.703	1.17e-18
Cd300lf	5.42e-16	0.271103	0.714	0.559	1.75e-11
Spint1	3.4e-22	0.271067	0.66	0.446	1.1e-17
Grina	1.14e-18	0.26954	0.666	0.483	3.68e-14
Ccdc86	1.44e-19	0.26729	0.685	0.512	4.65e-15
Msr1	2.12e-12	0.265852	0.405	0.249	6.85e-08
Abi3	2.96e-34	0.265305	0.496	0.207	9.54e-30
Phf11b	2.08e-12	0.264722	0.885	0.749	6.71e-08
Pag1	5.47e-12	0.264093	0.575	0.413	1.76e-07
Klrb1b	8.71e-10	0.263885	0.823	0.71	2.81e-05
Pltp	5.86e-14	0.263778	0.626	0.443	1.89e-09
Slc38a9	6.54e-21	0.263086	0.61	0.383	2.11e-16
Trim30a	2.89e-18	0.262912	0.898	0.745	9.32e-14
Evl	6.38e-22	0.262254	0.714	0.497	2.06e-17
Ltb	1.53e-17	0.26221	0.378	0.18	4.93e-13
Mdfic	1.94e-10	0.261822	0.801	0.674	6.25e-06
Ier5	2.89e-11	0.261199	0.952	0.881	9.33e-07
Gpsm3	1.55e-20	0.2604	0.926	0.845	4.99e-16
Plekhm3	2.18e-13	0.259952	0.771	0.619	7.05e-09
Dleu2	3.48e-15	0.25984	0.877	0.728	1.12e-10
Oas3	9.01e-21	0.259793	0.648	0.405	2.91e-16
B4galt1	1.56e-14	0.259737	0.742	0.581	5.05e-10
Tmem106a	3.29e-18	0.259383	0.726	0.577	1.06e-13
Lpcat2	8.1e-21	0.259168	0.712	0.485	2.61e-16
Slamf9	3.38e-17	0.259113	0.764	0.58	1.09e-12
Gns	8.44e-15	0.258358	0.787	0.649	2.73e-10
Ncf2	1.19e-13	0.258316	0.895	0.805	3.84e-09
Clec4n	7.11e-13	0.258275	0.871	0.713	2.3e-08
Ubl3	7.21e-15	0.257872	0.972	0.919	2.33e-10
Tppp3	6.19e-23	0.257437	0.576	0.335	2e-18
Arrb2	8.73e-20	0.25683	0.792	0.641	2.82e-15
Sh3kbp1	3.87e-10	0.256099	0.755	0.641	1.25e-05
Evi2a	7e-19	0.25583	0.901	0.788	2.26e-14
Ypel3	3.33e-21	0.255547	0.573	0.365	1.07e-16
Colgalt1	2.32e-17	0.255285	0.781	0.607	7.48e-13
Junb	1.57e-11	0.254297	0.988	0.979	5.06e-07
Mxi1	4.66e-10	0.253912	0.732	0.608	1.5e-05
Olfm1	2.95e-15	0.253218	0.945	0.868	9.53e-11
Plekha2	1.79e-22	0.252819	0.595	0.369	5.79e-18
Hmox2	4.7e-20	0.25241	0.836	0.698	1.52e-15
Sdccag8	4.54e-20	0.251246	0.833	0.667	1.47e-15
F11r	3.42e-34	0.251119	0.542	0.245	1.11e-29
Sap30	8.73e-20	0.250577	0.602	0.38	2.82e-15
Mef2a	3.78e-12	0.250487	0.862	0.761	1.22e-07
Rpl3	6.36e-19	-0.252184	0.989	0.973	2.05e-14
Rnf8	2.46e-07	-0.253089	0.438	0.509	0.00794737
Skil	9.75e-07	-0.253114	0.854	0.877	0.0314897
Slc1a5	1.74e-07	-0.254225	0.398	0.495	0.00561112
Cnbp	1.08e-16	-0.259422	0.958	0.947	3.49e-12
Ywhaz	2.21e-16	-0.259712	0.962	0.959	7.13e-12
Set	3.27e-10	-0.260072	0.957	0.937	1.05e-05
Nr4a2	3.68e-09	-0.260768	0.809	0.86	0.000118734
Plbd1	1.4e-15	-0.261978	0.989	0.988	4.52e-11
Hnrnpa3	1.64e-15	-0.26234	0.98	0.977	5.3e-11
Abhd17b	9.35e-08	-0.262444	0.56	0.638	0.00301911
Gm47283	5.04e-08	-0.262842	0.859	0.905	0.00162637
mt-Nd5	3.7e-13	-0.264485	0.925	0.929	1.19e-08
Rpl8	4.15e-28	-0.265749	0.993	0.979	1.34e-23
Traf1	1.32e-09	-0.26649	0.948	0.959	4.27e-05
Mir142hg	8.87e-10	-0.268508	0.98	0.97	2.86e-05
Dnajc3	1.56e-10	-0.272535	0.789	0.824	5.04e-06
Ndufa4	8.5e-15	-0.273226	0.93	0.914	2.74e-10
AY036118	6.64e-16	-0.274779	0.982	0.974	2.14e-11
Rps23	9e-42	-0.275792	0.991	0.988	2.91e-37
Hnrnpa1	2.99e-16	-0.275978	0.934	0.944	9.64e-12
Fyn	2.32e-07	-0.276505	0.979	0.971	0.00749179
Eif1a	4.28e-15	-0.27719	0.681	0.772	1.38e-10
Pde4b	2.08e-08	-0.277475	0.93	0.941	0.000670876
Snhg15	4.21e-08	-0.27955	0.695	0.728	0.00135781
Tle3	3.98e-08	-0.281685	0.629	0.688	0.00128642
Ehd1	2.54e-10	-0.285055	0.78	0.818	8.21e-06
Psme2	1.55e-06	-0.285272	0.965	0.944	0.050109
Tkt	1.68e-18	-0.287903	0.949	0.941	5.41e-14
Bzw1	3.27e-19	-0.289048	0.885	0.91	1.06e-14
Srsf2	1.7e-16	-0.289146	0.864	0.907	5.5e-12
Bcl3	2.73e-08	-0.289178	0.596	0.649	0.000880192
mt-Nd4l	3.75e-14	-0.291163	0.669	0.746	1.21e-09
Il4i1	4.78e-07	-0.291204	0.167	0.26	0.0154322
Mthfs	6.74e-07	-0.29124	0.595	0.634	0.0217687
Eif4a1	1.75e-22	-0.291246	0.985	0.98	5.64e-18
Polr2l	1.38e-10	-0.294194	0.56	0.64	4.45e-06
Eef1g	2.68e-19	-0.295859	0.966	0.968	8.65e-15
Tgfb1	1.6e-09	-0.296735	0.897	0.911	5.15e-05
Tmed5	5.26e-18	-0.30592	0.941	0.94	1.7e-13
Nme1	9.13e-13	-0.306602	0.915	0.911	2.95e-08
Hmgcs1	9.33e-08	-0.306702	0.417	0.498	0.00301269
Icam1	2.95e-09	-0.307408	0.397	0.512	9.51e-05
Ptafr	8.28e-13	-0.309932	0.764	0.829	2.67e-08
1700016P03Rik	1.39e-11	-0.318264	0.248	0.372	4.5e-07
Rbm3	3.64e-22	-0.319061	0.988	0.974	1.18e-17
Stat3	2.16e-08	-0.32277	0.928	0.935	0.000696238
Rps3a1	2.83e-43	-0.322935	0.99	0.989	9.13e-39
Etv6	1.93e-09	-0.326143	0.996	0.988	6.24e-05
Ncl	8.32e-13	-0.326571	0.944	0.947	2.69e-08
mt-Co3	7.27e-32	-0.328292	1	0.998	2.35e-27
Canx	3.17e-25	-0.328314	0.901	0.935	1.02e-20
Atp1a1	6.08e-21	-0.328638	0.852	0.901	1.96e-16
Camk1d	7.7e-10	-0.328987	0.99	0.991	2.49e-05
Cldnd1	2.8e-11	-0.329993	0.63	0.713	9.05e-07
Sqstm1	3.42e-07	-0.3303	0.844	0.83	0.0110493
Ece1	1.21e-13	-0.331503	0.672	0.761	3.89e-09
mt-Atp6	2.36e-27	-0.332047	1	0.998	7.63e-23
Ahr	1.12e-07	-0.33263	0.746	0.782	0.00363159
Actg1	2.34e-25	-0.333382	0.995	0.994	7.54e-21
Sell	8.99e-22	-0.338658	0.112	0.284	2.9e-17
Lars2	1.66e-16	-0.339891	0.803	0.86	5.38e-12
Dusp5	1.59e-13	-0.342061	0.836	0.883	5.14e-09
Mefv	1.06e-13	-0.343767	0.413	0.547	3.44e-09
Cycs	6.9e-17	-0.349974	0.937	0.914	2.23e-12
Serpinb9	1.09e-09	-0.356502	0.273	0.384	3.53e-05
Gpr132	1.29e-17	-0.358622	0.966	0.974	4.16e-13
Rps6	7.29e-44	-0.359016	0.992	0.982	2.35e-39
Rpl5	2.17e-39	-0.359351	0.987	0.98	7e-35
Fem1c	4.9e-19	-0.360659	0.925	0.959	1.58e-14
Ifitm6	2.62e-13	-0.36285	0.354	0.508	8.45e-09
Cytip	1.11e-19	-0.365039	0.987	0.976	3.6e-15
Med13l	4.46e-12	-0.36594	0.889	0.923	1.44e-07
Eif1	1.36e-34	-0.368381	0.99	0.992	4.38e-30
Txnrd1	1.02e-15	-0.369643	0.833	0.86	3.28e-11
Kdm6b	9.36e-14	-0.371075	0.937	0.937	3.02e-09
Eif5	6.93e-28	-0.387879	0.885	0.923	2.24e-23
Tmsb10	6.06e-20	-0.390706	0.99	0.979	1.96e-15
Hivep2	9.55e-10	-0.391662	0.898	0.916	3.08e-05
Gm15987	5.84e-07	-0.393516	0.399	0.485	0.0188556
mt-Nd4	1.72e-29	-0.395176	0.996	0.989	5.56e-25
Eif4g2	5.45e-32	-0.399661	0.854	0.914	1.76e-27
Etv3	2.21e-09	-0.401638	0.817	0.82	7.12e-05
Tnfaip2	3.91e-07	-0.405571	0.532	0.59	0.012611
Rel	3.93e-17	-0.406775	0.98	0.973	1.27e-12
Csf2rb	3.87e-12	-0.412822	0.935	0.937	1.25e-07
Jund	1.46e-13	-0.415832	0.978	0.97	4.72e-09
Eif5a	1.02e-29	-0.417574	0.982	0.97	3.31e-25
Uba52	1.1e-39	-0.418385	0.898	0.904	3.55e-35
Bcl2a1d	2.06e-14	-0.420859	0.922	0.905	6.66e-10
Cd83	3.41e-16	-0.429771	0.98	0.979	1.1e-11
Crem	3.06e-17	-0.438255	0.761	0.842	9.87e-13
Fli1	2.04e-12	-0.442145	0.723	0.764	6.57e-08
Gphn	2.41e-20	-0.456873	0.76	0.842	7.78e-16
Cyp51	5.5e-19	-0.458383	0.488	0.611	1.78e-14
Ybx3	4.2e-28	-0.46501	0.773	0.865	1.36e-23
Atf4	3.17e-37	-0.470266	0.716	0.859	1.02e-32
Cd209d	1.16e-07	-0.473066	0.231	0.335	0.00374731
Vps37b	2.59e-10	-0.475006	0.817	0.838	8.35e-06
Tagln2	2.98e-28	-0.509373	0.953	0.947	9.61e-24
Wnt11	1.59e-45	-0.525694	0.169	0.459	5.12e-41
Arap2	2e-13	-0.545842	0.555	0.658	6.47e-09
Jdp2	8.29e-13	-0.553018	0.555	0.65	2.68e-08
Adgre5	1.01e-26	-0.555734	0.382	0.583	3.27e-22
mt-Cytb	6.09e-50	-0.557228	0.998	0.994	1.97e-45
Map3k14	3.06e-17	-0.561586	0.81	0.856	9.88e-13
Rilpl2	9.93e-29	-0.567013	0.657	0.778	3.2e-24
Idi1	3.84e-34	-0.568974	0.392	0.614	1.24e-29
mt-Nd2	2.25e-56	-0.572378	0.992	0.994	7.26e-52
mt-Nd1	1.65e-46	-0.5841	0.996	0.995	5.34e-42
Cdk8	1.86e-53	-0.598639	0.769	0.91	6.01e-49
Chst11	1.11e-15	-0.621688	0.31	0.456	3.59e-11
Clec10a	9.51e-19	-0.621908	0.737	0.814	3.07e-14
Crip1	1.06e-26	-0.631508	0.987	0.983	3.42e-22
Cd209a	1.72e-13	-0.643553	0.737	0.802	5.55e-09
mt-Nd3	2.53e-57	-0.662477	0.918	0.961	8.17e-53
Gm42418	2.08e-69	-0.993166	1	0.998	6.71e-65
Fdps	1.29e-47	-1.03242	0.61	0.775	4.18e-43
Tmtc2	1.44e-24	-1.11283	0.529	0.658	4.65e-20
Cmss1	1.09e-96	-1.13799	0.986	0.991	3.53e-92
