# Supplementary material for: CD301b+ monocyte-derived dendritic cells mediate resistance to radiotherapy
Source: J Exp Med. 2025 Mar 27;222(6):e20231717. doi: 10.1084/jem.20231717 (PMC11949126; doi:10.1084/jem.20231717)
Supplement: Table S4 — shows normalized counts of DEGs between DC2s and TAMs on days 0 and 5 after RT, measured by NanoString. [file jem_20231717_tables4.xlsx]

## Sheet: Supplementary Table S4
Supplementary Table S4: (Figure 5E heatmap)
Normalized counts of selected differentially expressed genes in nontreated versus RT treated in both DC2s and TAMs. Significance threshold set to p <0.05.
Gene	DC2_5_1	DC2_5_2	DC2_5_3	DC2_0_1	DC2_0_2	DC2_0_3	TAM_5_1	TAM_5_2	TAM_5_3	TAM_0_1	TAM_0_2	TAM_0_3
Cd69	8.54584	8.81934	8.55687	8.23767	7.51792	7.862	8.22324	7.47203	7.54065	6.94943	6.94943	6.2894
Cd86	10.4022	10.5529	10.3912	10.3805	10.257	10.682	10.2471	10.1174	9.34586	9.27914	9.27914	9.00018
Dpp4	8.60878	8.19047	7.81601	8.37163	7.71236	8.40688	2.73139	5.59504	2.27762	2.15501	2.15501	-0.829546
H2-Aa	16.0097	15.9651	15.7942	15.651	15.6113	15.675	15.6739	14.91	14.2162	13.2251	13.2251	11.6082
H2-Ab1	15.298	15.2428	15.122	14.9823	15.0841	15.1105	14.9157	14.1579	13.3721	12.338	12.338	11.1265
H2-Eb1	15.206	15.1859	14.8621	14.4687	14.9447	14.8493	15.0806	14.032	13.1908	11.9724	11.9724	11.0358
H2-M3	8.20542	8.2604	8.3208	8.00091	7.85555	8.04286	8.88113	8.10405	8.68361	8.32494	8.32494	7.59252
Icam1	7.09671	7.13197	7.28838	6.58893	7.02674	7.0209	6.97931	6.8946	6.97806	6.76972	6.76972	6.01594
Ifit1bl1	7.37016	7.87688	7.45622	5.95422	5.64823	6.49235	6.27571	4.75258	5.88643	3.32494	3.32494	3.25792
Ifngr1	10.0044	10.0501	9.86551	9.92788	9.9099	10.111	10.0653	9.87759	9.35015	9.31489	9.31489	8.95509
Irf2	8.54584	8.67999	8.80295	8.53918	8.23319	8.04286	8.59763	8.25654	8.49485	8.0679	8.0679	7.65023
Irf4	8.26803	8.2604	8.04396	7.63703	8.43292	8.2795	6.31635	5.87188	4.34801	3.61445	3.61445	3.34038
Irf7	9.92894	10.4951	10.184	8.66629	8.01662	8.48916	11.0845	9.14963	10.7775	7.4588	7.4588	7.20937
Isg15	10.8641	11.4283	11.4552	10.1698	9.98321	10.4876	11.1194	9.44534	11.5002	8.9232	8.9232	9.80889
Lag3	5.57315	5.27399	4.60655	5.40673	4.86687	5.28688	6.14642	5.38645	4.59955	4.32494	4.32494	3.69402
Map3k14	7.67749	7.67999	7.6363	7.93511	7.55337	8.2832	5.31635	6.43376	5.95569	4.79887	4.79887	5.07734
Mx1	7.54584	7.4278	7.24076	6.58893	6.07632	6.9201	7.70101	6.28691	7.67679	5.10921	5.10921	5.25792
Mx2	6.05858	6.79756	6.94046	5.70629	5.59479	5.90099	7.07716	5.62252	7.47925	5.36447	5.36447	5.54549
Pdcd1lg2	8.39588	8.02353	7.80295	8.01007	7.24191	7.53636	6.14642	4.93899	4.34801	4.06191	4.06191	2.97781
Psmb8	11.4142	11.3146	11.3977	11.5056	10.8591	11.18	11.1323	10.7052	11.055	10.5191	10.5191	9.94442
Ptafr	10.1701	10.2224	9.97579	10.1263	10.0579	10.3446	10.3163	9.57759	9.44353	8.16624	8.16624	8.46966
Sema4a	9.75306	9.32275	9.26714	9.42054	9.18654	9.31603	8.52146	8.01872	7.71058	6.08575	6.08575	5.62989
Socs3	8.26245	8.58506	8.66184	8.35734	8.78871	8.91773	9.39435	8.5846	8.56302	7.99422	7.99422	7.81431
Stat1	10.5157	10.4227	10.3265	10.4325	9.11717	10.1016	10.8555	10.0608	10.7477	9.77523	9.77523	8.10414
Tlr3	5.49915	5.81005	6.02159	5.35015	4.82106	4.95758	6.35588	5.8946	6.69716	5.67858	5.67858	5.57985
Tlr6	6.15811	6.29192	6.17134	5.66049	5.67422	5.71657	6.63828	6.16138	6.65613	6.03766	6.03766	5.62989
Tlr7	6.18196	6.25585	6.28838	5.29125	5.86687	5.69454	8.90797	8.74635	8.37776	8.22648	8.22648	8.45817
Tlr8	8.64783	8.50665	8.25521	7.76157	7.29313	7.46659	9.70867	9.76804	9.79961	9.57287	9.57287	8.67428
Tnfrsf14	8.30651	8.20473	8.67623	8.37872	7.89477	8.17202	9.16879	8.60884	9.00554	8.27914	8.27914	7.57985
Usp18	6.60878	6.96329	7.14053	5.02822	4.77376	5.7807	6.95378	5.14253	6.52555	4.40294	4.40294	4.41838
