# Supplementary material for: CD301b+ monocyte-derived dendritic cells mediate resistance to radiotherapy
Source: J Exp Med. 2025 Mar 27;222(6):e20231717. doi: 10.1084/jem.20231717 (PMC11949126; doi:10.1084/jem.20231717)
Supplement: Table S5 — shows list of primers used in this study. [file jem_20231717_tables5.xlsx]

## Sheet: Supplementary Table S5
Supplementary Table S5
Primers and gRNA
Primers for qPCR	Sequence
Csf2 forward	CGTTGAATGAAGAGGTAGAAGTCG
Csf2 reverse	ACTTGTGTTTCACAGTCCGT
Primers for sequencing	Sequence
Csf2 forward	GTGGTCTACAGCCTCTCAGC
Csf2 Reverse	CCCTGAGCTTCCTTGGGTTT
gRNA for CRISPR-Cas9	Sequence
gRNA for Csf2	ATATTCGAGCAGGGTCTACG
