# Supplementary material for: CD301b+ monocyte-derived dendritic cells mediate resistance to radiotherapy
Source: J Exp Med. 2025 Mar 27;222(6):e20231717. doi: 10.1084/jem.20231717 (PMC11949126; doi:10.1084/jem.20231717)
Supplement: Table S6 — shows list of Abs used in this study. [file jem_20231717_tables6.xlsx]

## Sheet: Supplementary Table S6
Supplementary Table S6
Antibody	Source	Cat#	RRID
Anti-mouse B7-H1 (MIH5) SuperBright 780	eBioscience	78-5982-82	RRID: AB_2724081
Anti-mouse CD11b (M1/70) BV650	BioLegend	101239	RRID: AB_11125575
Anti-mouse CD11b (M1/70) eFluor®450	eBioscience	48-0112	RRID: AB_1582237
Anti-mouse CD11c (HL3) BUV737	BD Biosciences	612796	RRID: AB_2870123
Anti-mouse CD11c (HL3) PE-Cy7	BD Biosciences	558079	RRID: AB_647251
Anti-mouse CD19 (6D5) Alexa Fluor® 700	BioLegend	115528	RRID: AB_493735
Anti-mouse CD19 (eBio1D3) APC-eFluor®780	eBioscience	47-0193-82	RRID: AB_10853189
Anti-mouse CD19 (eBioD3) eFluor®450	eBioscience	48-0193-82	RRID: AB_2734905
Anti-mouse CD24 (M1/69) APC-eFluor®780	eBioscience	47-0242-80	RRID: AB_10853190
Anti-mouse CD24 (M1/69) BUV395	BD Biosciences	744471	RRID: AB_2742259
Anti-mouse CD25 (PC61) PerCP Cy5.5	BioLegend	102030	RRID: AB_893288
Anti-mouse CD3e (145-2C11) APC-eFluor®780	eBioscience	47-0031-82	RRID: AB_11149861
Anti-mouse CD3e (17A2) Alexa Fluor® 700	BioLegend	100216	RRID: AB_493697
Anti-mouse CD4 (GK1.5) BUV395	BD Biosciences	563790	RRID: AB_2738426
Anti-mouse CD44 (IM7) BV785	BioLegend	103041	RRID: AB_11218802
Anti-mouse CD44 (IM7) PE-Cy7	BioLegend	103030	RRID: AB_830787
Anti-mouse CD45 (30-F11) Brilliant Violet 510™	BioLegend	103138	RRID: AB_2563061
Anti-mouse CD45 (30-F11) BV785	BioLegend	103149	RRID: AB_2564590
Anti-mouse CD45 (30-F11) FITC	BioLegend	103108	RRID: AB_312973
Anti-mouse CD45.1 (A20) FITC	eBioscience	11-0453-82	RRID: AB_465058
Anti-mouse CD45.2 (104) PE-Cy7	BioLegend	109830	RRID: AB_1186098
Anti-mouse CD64 (X54-5/7.1) APC	BioLegend	139306	RRID: AB_11219391
Anti-mouse CD8a (53-6.7)APC-eFluor®780	eBioscience	47-0081-82	RRID: AB_1272185
Anti-mouse CD8a (53-6.7) Brilliant Violet 510™	BioLegend	100751	RRID: AB_2561389
Anti-mouse CD8a (53-6.7) BUV737	BD Biosciences	564297	RRID: AB_2722580
Anti-mouse EpCAM (G8.8) PE	eBioscience	12-5791-82	RRID: AB_953615
Anti-mouse EpCAM (G8.8) PE-Cy7	eBioscience	25-5791-80	RRID: AB_1724047
Anti-mouse F4/80 (BM8) eFluor®450	eBioscience	48-4801-82	RRID: AB_1548747
Anti-mouse F4/80 (BM8) PerCP Cy5.5	BioLegend	123128	RRID: AB_893484
Foxp3 Monoclonal Antibody (FJK-16s) FITC	eBioscience	11-5773-82	RRID: AB_465243
Anti-mouse Foxp3 (FJK-16s) APC	eBioscience	17-5773-82	RRID: AB_469457
Anti-mouse Ly6C (HK1.4) Alexa Fluor® 700	BioLegend	128024	RRID: AB_10643270
Anti-mouse Ly6C (HK1.4) eFluor®450	ebiosciences	48-5932-82	RRID: AB_10805519
Anti-mouse Ly6G (1A8) Alexa Fluor® 700	BioLegend	127622	RRID: AB_10643269
Anti-mouse MHCII (M5/114.15.2) Brilliant Violet 510™	BioLegend	107635	RRID: AB_2561397
Anti-mouse NK1.1 (PK136) Alexa Fluor® 700	BioLegend	108730	RRID: AB_2291262
Anti-mouse NK1.1 (PK136) APC-eFluor®780	eBioscience	47-5941-82	RRID: AB_2735070
Anti-mouse PD-1 (J43) Superbright 780	eBioscience	78-9985-82	RRID: AB_2734947
Anti-mouse PD-1 (J43) PE	eBioscience	12-9985-82	RRID: AB_466295
Anti-mouse SiglecH (551) APC	BioLegend	129611	RRID: AB_10643574
Anti-mouse XCR1 (ZET) FITC	BioLegend	148210	RRID: AB_2564366
Anti-mouse XCR1 (ZET) PerCP Cy5.5	BioLegend	148208	RRID: AB_2564364
Anti-mouse PDL-1 (MIH5) Superbright 780	eBioscience	78-5982-82	RRID: AB_2724081
Anti-mouse CD86 (GL1) Alexa Fluor® 700	Biolegend	105023	RRID: AB_493720
Anti-mouse CD43 (S11) Alexa Fluor® 700	BioLegend	143213	RRID: AB_2800660
Anti-mouse CD62L (MEL-14) PE-Cy7	BioLegend	104418	RRID: AB_313103
Anti-mouse CD45 (30-F11) Biotin	BioLegend	103103	RRID: AB_312968
Anti-mouse CD301b (URA-1) PE/Cy7	BioLegend	146808	RRID: AB_2563390
Anti-mouse/human Granzyme B (GB11) Alexa Fluor® 647	BioLegend	515406	RRID: AB_2566333
Anti-mouse TNF⍺ (MP6-XT22) Brilliant Violet 650™	BioLegend	506333	RRID: AB_2562450
Anti-mouse IFNg (XMG1.2) Alexa Fluor® 700	BD Biosciences	557998	RRID: AB_396979
Anti-mouse PD-1 (J43) PE	eBioscience	12-9985-82	RRID: AB_466295
Anti-mouse IL-13 (eBio13A) PE-Cy7	eBioscience	25-7133-80	RRID: AB_2573530
Anti-Mouse IL-17A (TC11-18H10) PE	BD Biosciences	561020	RRID: AB_10584331
Anti-mouse/human IL-5 APC	BioLegend	504305	RRID: AB_315329
Anti-mouse IL-4 PerCP/Cyanine5.5	BioLegend	504123	RRID: AB_2561564
