# Supplementary material for: CD301b+ monocyte-derived dendritic cells mediate resistance to radiotherapy
Source: J Exp Med. 2025 Mar 27;222(6):e20231717. doi: 10.1084/jem.20231717 (PMC11949126; doi:10.1084/jem.20231717)
Supplement: Table S7 — shows list of critical commercial reagents used in this study. [file jem_20231717_tables7.xlsx]

## Sheet: Supplementary Table S7
Supplementary Table S7
Critical commercial reagents	Company	Cat Number
L-glutamine Solution	Corning	25-005-CI
Penicillin/Streptomycin	Gibco	15140-122
2-Mercaptoethanol	Gibco	21985-023
4-hydroxytamoxifen	Millipore-Sigma	H6278-10MG
ACK Lysing Buffer (Gibco)	Themo Fisher Scientific	A1049201
Anti-Biotin Microbeads	Milteni Biotec	130-090-485
BD Cytofix/Cytoperm Fixation and Permeabilization solution	BD Biosciences	554714
BD Perm/Wash™ Buffer	Fisher scientific	BD554723
Brefeldin A	Millipore-Sigma	B6542-25MG
CellTrace™ Violet Cell Proliferation Kit	Invitrogen™	C34557
Cell-ID Cisplatin	Fluidigm	201064
Collagenase D (COLLD-RO Roche)	Millipore-Sigma	11088882001
cOmplete™ EDTA-free protease inhibitor cocktail (Roche)	Millipore-Sigma	11873580001
CountBright™ Absolute Counting beads	Thermo Fisher Scientific	C36950
Corning™ EDTA (0.5M)+A18	Corning	46034CI
Diphtheria Toxin from Corynebacterium diphtheriae	Millipore-Sigma	D0564
DMEM media	Corning	10-027-CV
DNase I (Roche)	Millipore-Sigma	4716728001
DPBS (Dulbecos Phosphate Buffered Saline), 1x +calcium, magnesium	Corning	21-030-CV
Dynabeads™ Sheep Anti-Rat IgG	Thermo Fisher Scientific	11035
EDTA	Thermo Fisher Scientific	15576028
Fetal bovine Serum	Gibco	26140079
Foxp3 Transcription Factor Fixation/Permeabilization buffer	Thermo Fisher Scientific	00-5521-00
Hank’s Balanced Salt Solution (HBSS) buffer	Corning	21-023-CV
Ionomycin calcium salt from Streptomyces conglobatus	Millipore-Sigma	I0634-5MG
iScript Reverse Transcription Supermix	Bio-Rad	1708841
Itaq Universal SYBR	Bio-Rad	1725121
LIVE/DEAD™ Fixable Blue Dead Cell Stain Kit, for UV excitation	Invitrogen™	L23105
Na3VO4	Millipore-Sigma	S6508
NaCl	Fisher scientific	S271-3
NAF	Millipore-Sigma	201154
NaN3	Millipore-Sigma	769320
NanoString nCounter® Mouse Myeloid Innate Immunity V2 Standard Platforms	NanoString	XT_PGX_MmV2_Myeloid_CSO 115000181
NP40	Fisher Scientific	NC9168253
Paraformaldehyde 16% aqueous solution	Electron Microscopy Sciences	15710
Phorbol 12-myristate 13-acetate (PMA)	Millipore-Sigma	P8139-1MG
Pierce™ BCA Protein Assay Kit	Thermo Fisher Scientific	23225
RPMI media	Corning	10-040-CV
Tris, pH 7.4	Fisher scientific	BP152-1
LEGEND MAX™ Mouse GM-CSF ELISA Kit	Biolegend	432207
Ambion™ TRIzol™ Reagent	Thermo Fisher Scientific	15596018
pAdVAntage™ Vector	Promega	E1711
Puromycin	Invivogen	ant-pr-1
Liberase TL	Millipore-Sigma	5401020001
Monocyte Isolation Kit (BM), mouse	Milteni Biotec	130-100-629
Bovine Serum Albumin solution	Sigma-Aldrich	A7284-500ML
Buffer RLT	Qiagen	79216
