# Supplementary material for: CD301b+ monocyte-derived dendritic cells mediate resistance to radiotherapy
Source: J Exp Med. 2025 Mar 27;222(6):e20231717. doi: 10.1084/jem.20231717 (PMC11949126; doi:10.1084/jem.20231717)
Supplement: Data S1 — contains source data for all of the graphs presented in the figures. [file jem_20231717_datas1.xlsx]

## Sheet: FIGURE 1
	FIGURE 1B																							FIGURE 1C
		B16F1 NT tumors (0/16)																	B16F1						BRaf/Pten
		1	2	3	4	5	6	7	8	9	10	11	12	13	14	15	16		Days post RT	NT	20 Gy	3x8 Gy			Days post RT	NT	20 Gy	3x8 Gy
	0	41.2735	40.5961	73.9828	58.6724	84.777	38.281	53.8575	35.5993	48.1869	45.0821	48.8543	45.9996	67.1723	45.8707	75.4789	59.3661		4	1					10	1
	2	164.683	85.8753	173.21	126.677	181.489	119.264	258.18	97.9238	54.8373	59.5513	77.506	115.765	49.5883	66.759	67.7316	122.479		6	1					20	1
	4	338.425	143.272	367.36	282.982	295.112	166.824	204.073	257.214	79.6992	83.1043	145.362	256.951	119.227	146.717	137.169	99.6334		8	1					20	1
	6	736.786	130.777	644.542	364.532	349.316	298.891		378.17	204.504	105.385	225.825	346.698	456.976	198.1	239.679	114.247		8	1					28	1
	8		478.572			569.994	475.498		619.121	441.454	150.829	456.164	786.757	281.554	287.666	363.617	305.209		8	1					28	1
	10										249.226	628.367		740.522	495.424	513.372	565.316		8	1					28	1
	12										364.944	636.988					681.202		8	1					28	1
																			8	1					28	1
																			10	1					31	1
																			10	1					31	1
		B16F1 20Gy (0/16)																	10	1					31	1
		1	2	3	4	5	6	7	8	9	10	11	12	13	14	15	16		10	1					31	1
	0	41.0533	32.177	65.2811	54.4453	38.7733	50.2334	66.4454	48.7978	64.5522	49.04	61.1025	61.3397	57.8028	41.9415	82.5036	65.9643		10	1					31	1
	2	89.9353	87.8672	100.675	98.5109	41.4634	88.3877	104.988	40.9753	80.6113	117.213	46.684	63.6956	56.8409	181.834	117.061	163.126		12	1					34		1
	4	123.65	132.743	131.774	167.193	29.0842	68.2684	73.0974	15.2677	95.6244	119.922	57.2547	84.9979	78.3922	113.725	84.338	161.476		12	1					41		1
	6	124.511	135.1	131.818	166.394	18.5313	59.717	53.4645	44.056	89.607	117.62	64.8893	70.0425	56.4937	189.385	173.905	210.619		12	1					44		1
	8	117.626	78.8239	89.4367	144.538	18.0147	47.32	51.9958	53.5625	88.8186	211.14	32.0104	104.966	50.3071	428.785	137.486	278.042		12		1				48		1
	10	189.726	98.8501	119.87	197.187	15.1155	29.7503	33.4397	17.4644	63.8956	126.283	35.3005	96.5343	65.283	530.683	210.479	446.162		12		1				48		1
	12	206.676	111.727	112.466	152.783	16.8905	27.9489	44.351	16.1398	66.0091	150.49	66.3549	100.841	66.4472	619.757	149.272	586.53		14		1				55		1
	14	240.708	87.1928	148.507	186.857	13.7423	22.6	47.2671	32.919	95.9486	50.9497	46.443	150.629	96.9825		283.448			20		1				69		1
	16	220.663	109.602	158.159	224.048	10.7454	33.9984	33.4479	33.6425	90.0439	43.9555	46.4743	289.978	112.791					20		1				69		1
	18	104.761	102.743	184.957	188.562	29.1657	38.4438	35.1719	81.2795	69.605	94.0308	68.645	521.868	81.8133					22		1				79		1
	20	177.132	144.795	282.016	187.839	12.9533	52.659	26.9587	206.108	207.024	90.1487	47.2238	671.838	155.771					22		1				83		1
	22	75.7404	286.227	382.355	160.922	24.1362	81.0898	45.2495	179.168	431.795	156.657	137.472							26		1				94		1
	24	286.372	344.689	527.805	392.804	46.246	96.4977	42.6736	529.847			115.529							26		1				106		1
	26	590.045	481.568	705.583	346.599	61.3909	137.101	91.2781	769.934			135.295							26		1				146		1
	28		617.138		388.682	135.634	179.063	152.608				145.639							28		1				32			1
	30				416.201	192.05	255.211	130.453											28		1				49			1
	32				450.443	182	412.232	147.215											32		1				56			1
	34					223	494.262	307.573											34		1				70			1
																			34		1				77			1
																			34		1				77			1
																			12			1			81			1
		B16F1 3x8Gy (0/16)																	16			1			89			1
		1	2	3	4	5	6	7	8	9	10	11	12	13	14	15	16		18			1			91			1
	0	62.4848	62.5809	81.1269	31.0302	79.6871	79.0217	57.263	57.7255	80.3773	60.3052	37.2049	37.3659	73.676	69.9746	28.7115	37.3778		18			1			115			1
	2	103.772	210.383	181.464	39.1641	118.142	89.3838	108.001	90.295	158.468	103.552	36.0268	42.1394	109.831	95.9186	87.2041	32.7173		18			1
	4	208.967	210.602	219.051	48.5962	91.966	104.737	147.479	115.484	214.962	80.4722	43.0749	44.5106	87.6792	127.069	119.714	48.2582		18			1			Statistics: Mantel-Cox test
	6	142.254	119.356	231.702	63.3884	92.8635	97.4458	90.195	168.001	294.471	99.745	45.5309	48.6213	100.895	118.038	126.349	38.5744		20			1			p value: <0.0001
	8	136.747	79.6679	253.814	58.9693	129.817	110.829	96.1684	136.338	207.622	93.0317	26.998	40.4407	99.8825	100.077	114.251	43.3282		22			1
	10	215.304	86.9849	219.196	40.6084	110.193	109.541	102.275	140.949	259.381	84.2779	33.0742	54.8017	97.9567	125.814	112.473	34.8029		32			1
	12	228.216	104.889	731.585	53.4646	133.437	229.409	165.295	192.532	230.684	113.86	54.4383	41.6615	152.798	128.226	93.0571	39.4782		32			1
	14	309.905	144.58		58.4281	339.207	398.6	196.963	140.096	183.191	97.6111	60.4191	49.0095	125.708	230.77	147.75	39.9205		38			1
	16	300.406	122.234		55.5757	426.521	536.532	209.579	130.948	192.308	113.127	61.735	39.8873	188.898	291.734	122.715	31.2034		38			1
	18	411.991	205.475		147.147	692.151	898.066	358.521	135.393	196.364	113.681	71.84	41.5051	173.196		120.066	34.9488		40			1
	20		241.25		117.003				140.53	178.825	123.512	77.7201	37.5644	207.4		133.749	33.1192		40			1
	22		360.461		71.8275				175.781	208.051	339.214	86.316	39.8755			196.233	41.9913		40			1
	24				113.694				199.392	316.6	339.019	100.613	69.606			291.359	47.0952		40			1
	26				114.228				181.677	293.66	345.803	121.264	89.8418			278.723	53.1331
	28				165.997				259.106	337.713	353.147	112.466	147.61			383.845	86.4334		Statistics: Mantel-Cox test
	30				152.267				246.747	242.639	444.564	62.166	210.607			345.826	132.609		p value: <0.0001
	32				204.565				259.413	336.544	613.976	216.493	169.56			549.091	117.092
	34				115.845				402.443	517.189		225.706	115.086				225.011
	36				285.035				516.26	353.401		252.707	224.905				241.018
	38				381.326				637.145	641.756		366.785	326.209				445.409
	40				504.483							440.736	374.475				493.751
	FIGURE 1D
		# of CD8 T cells/mg of tumor			# of CD4 T cells/mg of tumor			# of Treg/mg of tumor			# CD8 Tcells/Treg			# CD4 Tcells/Treg
		NT	RT		NT	RT		NT	RT		NT	RT		NT	RT
		1515.86	2627.25		867.547	249.313		989.692	2658.81		1.53	0.99		0.88	0.09
		3846.68	5542.53		929.009	288.212		694.338	1646.92		5.54	3.37		1.34	0.18
		4297.69	905.977		1812.84	252.007		1656.56	688.334		2.59	1.32		1.09	0.37
		2171.81	343.304		1136.18	332.916		1457.93	287.901		1.49	1.19		0.78	1.16
		668.561	7052.32		920.416	588.451		194.615	2699.6		3.44	2.61		4.73	0.22
		1174.4	7189.54		803.534	439.794		166.412	1731.1		7.06	4.15		4.83	0.25
		3384.24	11129.2		923.807	247.829		466.477	1166.8		7.25	2.38		1.98	0.21
		375.85	6690.48		750.796	695.748		124.831	2811.26		3.01087	2.6087		6.01449	0.25
		557.589	5028		778.417	603.36		61.8317	1927.4		9.01786	1.99363		4.13333	0.313043
		78.3626	3302.56		105.619	1028.75		25.553	1656.56		3.06667	3.47619		4.1457	0.621019
		286.165	5167.73		312.634	444.802		75.4116	1486.61		3.7947	1.46067		3.79675	0.299206
		316.297	3129.75		234.09	361.125		61.6554	2142.68		5.13008	1.94286		4.42308	0.168539
		367.998	659.821		381.259	571.198		86.1977	339.614		4.26923	3.32331		1.8062	1.6819
		954.337	1466.58		654.002	203.065		362.087	441.302		2.63566	1.72539		1.54213	0.46015
		2910.05	3645.44		1485.66	504.669		963.381	2112.82		3.02067	1.36199			0.23886
			2316.09			236.226			1700.52			5.31356			0.138914
			10393.4			512.21			1956.01			5.82474			0.261864
			14534.1			1260.48			2495.24			5.53465			0.505155
			16303			1411.57			2945.63						0.479208
		Statistics: Two-tailed t-test			Statistics: Two-tailed t-test			Statistics: Two-tailed t-test			Statistics: Two-tailed t-test			Statistics: Two-tailed t-test
		p value: 0.0021			p value: ns			p value: <0.0001			p value: 0.0428			p value: <0.0001
	FIGURE 1E
		# of CD8 IFNg T cells/mg of tumor			# of CD8 TNF T cells/mg of tumor			# of CD8 GmzB T cells/mg of tumor			# of CD4 IFNg T cells/mg of tumor			# of CD4 TNF T cells/mg of tumor
		NT	RT		NT	RT		NT	RT		NT	RT		NT	RT
		62.0153	3881.62		17.2139	3640.27		16.6834	1198.69		94.6003	202.729		38.7411	249.791
		43.6035	2678.38		19.4041	2440.59		18.5983	80.4981		56.9801	497.917		38.9987	527.75
		11.0491	3891.3		1.71614	3539.89		18.0319	460.507		13.0968	130.772		3.27419	151.678
		26.2699	967.093		10.817	143.656		255.762	1465.47		0.625267	28.8539		5.9713	39.0015
		22.2357	79.8383		61.6779	156.377		753.704	940.333		0.866133	4.45534		32.5385	90.8204
		37.1678	894.615		56.6717	563.167		653.902	710.306		1.60129	63.5594		46.1323	72.4943
		215.68	2832.5		189.913	2395.05		717.608	1583.72		56.1787	194.297		73.9022	249.811
		611.112	1649.06		625.662	1100.14		463.285	3504.47		151.537	76.301		199.078	99.9235
		355.799	5103.15		95.6812	7005.14					125.756	105.603		88.3474	149.266
		71.5575	8676.86		7.72496	10798.8					20.4276	87.5109		2.54991	89.4272
		123.975	9977.45		8.89508	12227.3					26.711	317.602		17.7954	305.436
			2208.46			1693.57
			2548.28			1659.54
			5588			5436.32
		Statistics: Two-tailed t-test			Statistics: Two-tailed t-test			Statistics: Two-tailed t-test			Statistics: Two-tailed t-test			Statistics: Two-tailed t-test
		p value: 0.0006			p value: 0.0043			p value: 0.0388			p value: 0.034			p value: 0.0086
	FIGURE 1F	Foxp3DTR
		%Treg in blood			Foxp3DTR	NT + DT (0/7)										Foxp3DTR	NT + DT	RT - DT	RT + DT
		(-DT)	(+DT)			1	2	3	4	5	6	7				6	1
		11.1	4.49		0	34.02	86.69	88.72	120.99	70.34	124.52	73.26				8	1
		16.4	2.05		2	143.36	267.42	120.91	147.93	113.6	140.48	123.62				10	1
		11.5	1.61		4	344.78	382.08	291.68	309.61	132.93	246.12	182.08				10	1
		14.1	3.21		6	473.7	668.24	684.74	535.68	317.18	751.68	305.27				12	1
		13	2.45		8	524.61	675	671.26	730.44	350.72	623.92					14	1
			2		10	544.4	676.76		712.44	396.11	625.67					14	1
					12				725.645	397.86	647.78					16		1
		Statistics: Two-tailed t-test			14				761.94	393.1						16		1
		p value: <0.0001														28		1
																28		1
					Foxp3DTR	RT - DT (0/7)										30		1
						1	2	3	4	5	6	7				30		1
					0	59.951	51.1707	67.6772	72.8742	75.4189	79.3386	42.4811				32		1
					2	125.545	73.0604	106.703	94.3834	42.3748	98.0591	60.1675				40			0
					4	211.437	160.285	129.9	88.1107	66.5829	241.131	94.2426				40			0
					6	184.475	90.0419	130.498	114.493	126.298	169.189	123.338				40			0
					8	134.662	240.863	134.208	79.0346	110.008	183.42	102.002				40			0
					10	260.159	382.188	81.4049	119.818	126.404	257.698	126.833				40			0
					12	173.864	493.654	119.572	99.0615	112.5	309.65	130.44				40			0
					14	153.896	538.434	98.52	82.2152	104.032	358.562	124.876				40			0
					16	161.275	669.63	104.15	38.4937	142.165	441.275	34.8161				40			0
					18	172.317		120.306	93.1812	100.833		40				40			0
					20	158.376		162.141	74.9375	126		111.6
					22	139.742		193.406	179.64	135.456		123.42
					24	259.031		275.546	182.465	117.237		138.831				Statistics:		p value:	p value:
					26	268.456		387.18	198.94	171.5		176.645				Mantel-Cox test		0.0002	<0.0001
					28	278.903		385.512	403.53	229.018		175.338
					30	459.031		555.715	722.068
					32	541.714
					Statistics: Two-way ANOVA with Tukey's multiple comparisons test
					p value: 0.0009
					Foxp3DTR	RT + DT (9/9)
						1	2	3	4	5	6	7	8	9
					0	50.46	62.63	78.56	78.55	95.39	90.1	73.18	84.9	111.26
					2	55.42	123.62	85.15	83.79	166.56	189.36	83.83	151.36	153.8
					4	53.41	165.41	76.85	66.5	78.86	106.31	82.16	194.75	162.22
					6	62.38	112.4	256.74	82.45	95.05	112.3	82.06	232.31	225.16
					8	45.8	95.11	68.29	74.91	65.13	73.95	64.08	263.34	279.45
					10	70.44	88.55	82.13	100.47	59.25	48.44	54.45	247.66	214.17
					12	16.93	79.82	24.7	40	12.19	46.73	0	122.17	82.48
					14	8.38	65.24	24.7	39.35	0	23.31	0	92.57	42.64
					16	0	20.27	30.53	38.47	0	0	0	61.18	0
					18	0	0	0	0	0	0	0	0	0
					20	0	0	0	0	0	0	0	0	0
					22	0	0	0	0	0	0	0	0	0
					24	0	0	0	0	0	0	0	0	0
					26	0	0	0	0	0	0	0	0	0
					28	0	0	0	0	0	0	0	0	0
					30	0	0	0	0	0	0	0	0	0
					32	0	0	0	0	0	0	0	0	0
					34	0	0	0	0	0	0	0	0	0
					36	0	0	0	0	0	0	0	0	0
					Statistics: Two-way ANOVA with Tukey's multiple comparisons test
					p value:0.0006
	FIGURE 1G	Foxp3DTR
		# of CD8 T cells/mg of tumor			# of CD4 T cells/mg of tumor			# of Treg/mg of tumor			# CD8 Tcells/Treg			# CD4 Tcells/Treg
		RT-DT	RT+DT		RT-DT	RT+DT		RT-DT	RT+DT		RT-DT	RT+DT		RT-DT	RT+DT
		1810.22	12614.2		913.262	8210.42		2234.23	119.424		0.810219	105.625		0.408759	68.75
		6487.69	12297.8		924.246	2850.66		3653.07	193.538		1.77596	63.5417		0.253005	14.7292
		6231.41	16293.5		2579.81	1210.86		6761.08	212.673		0.921659	76.6129		0.381567	5.69355
		8590.14	20808		1146.1	3785.6		4777.28	213.634		1.79812	97.4		0.239906	17.72
		18843	15367.7		2561.22	2285.21		5462.89	79.7524		3.44928	192.692		0.468841	28.6538
		4793.05	21301.9		822.174	5514.48		2111.79	355.773		2.26966	59.875		0.389326	15.5
		9395.69	13838.1		696.923	7658.51		1775.15	84.5077		5.29291	163.75		0.3926	90.625
			14598.5			10973.1			386.716			37.75			28.375
			8842.69			2310.65			88.8712			99.5			26
		Statistics: Two-tailed t-test			Statistics: Two-tailed t-test			Statistics: Two-tailed t-test			Statistics: Two-tailed t-test			Statistics: Two-tailed t-test
		p value: 0.009			p value: 0.0148			p value: <0.0001			p value: 0.0002			p value: 0.0088
	FIGURE 1H
		# of CD8 IFNg T cells/mg of tumor			# of CD8 TNF T cells/mg of tumor			# of CD8 GmzB T cells/mg of tumor			# of CD4 IFNg T cells/mg of tumor			# of CD4 TNF T cells/mg of tumor
		RT-DT	RT+DT		RT-DT	RT+DT		RT-DT	RT+DT		RT-DT	RT+DT		RT-DT	RT+DT
		610.042	4150.07		258.861	1501.09		657.108	6382.78		217.356	2955.75		115.984	1453.24
		1115.88	5952.11		565.078	1194.11		2251.23	6038.2		44.5487	1026.24		43.9017	476.06
		2448.95	5767.9		1190.2	2704.72		1906.81	9482.81		446.306	314.825		446.306	191.316
		4372.38	11236.3		3023.73	5285.22		2448.19	11215.5		254.434	1283.32		301.424	957.756
		10947.8	3534.57		7914.06	344.236		5521	7315.02		765.806	381.631		819.592	82.9533
		3733.79	14911.3		2631.38	5794.12		2061.01	8371.65		403.688	1632.29		423.42	1411.71
		7779.63	5147.79		3457.61	2629.25		2536.84	4746.48		287.829	1868.68		270.406	1868.68
			4802.92			1781.02			3722.63			3050.51			2348.24
			4978.43			1114.18			4713.15			693.195			499.101
		Statistics: Two-tailed t-test			Statistics: Two-tailed t-test			Statistics: Two-tailed t-test			Statistics: Two-tailed t-test			Statistics: Two-tailed t-test
		p value: ns			p value: ns			p value: 0.0009			p value: 0.0129			p value: 0.0449
	FIGURE 1I	Foxp3DTR			FIGURE 1I	Foxp3DTR x Irf8∆32 + DT + NT (0/6)							FIGURE 1I	Foxp3DTR x Irf8∆32 + DT + NT (0/6)	Foxp3DTR x Irf8∆32 – DT + RT (0/3)	Foxp3DTR + DT + RT (5/5)	Foxp3DTR x Irf8∆32 + DT + RT (1/7)
		#DC1/mg of tumor				1	2	3	4	5	6		8	1
		WT	Irf8∆32		0	56.7671	60.0365	52.5855	62.1471	86.9805	79.79		8	1
		61.1559	3.14771		2	67.2085	94.3385	81.8303	114.597	107.262	108.274		10	1
		190.332	1.28648		4	48.2983	163.299	62.248	152.352	205.167	206.27		10	1
		213.699	2.02887		6	678.631	354.134	311.09	443.11	329.992	291.241		10	1
					8	858.982	440.432	728.419	569.62	591.648	336.911		16		1
					10					682.538	478.055		18		1
		Statistics: Two-tailed t-test											28		1
		p value: 0.0322											50			0
					FIGURE 1I	Foxp3DTR x Irf8∆32 – DT + RT (0/3)							50			0
						1	2	3					50			0
					0	80.0689	69.7398	40.137					50			0
					2	147.016	121.849	62.6467					50			0
					4	171.208	149.307	115.434					10				1
					6	137.081	164.216	97.7978					10				1
					8	167.694	202.539	111.167					30				0
					10	114.988	280.457	208.137					32				1
					12	370.562	358.047	186.915					48				1
					14	257.19	543.583	356.03					48				1
					16	310.721	793.689	357.505					50				1
					18	415.858		445.336
													Statistics:		p value:	p value:	p value:
					FIGURE 1I	Foxp3DTR + DT + RT (5/5)							Mantel-Cox test		0.0148	0.0031	0.0084
						1	2	3	4	5
					0	26.7255	34.4025	28.83	38.56	37.14
					2	72.07	47.7	45.05	49.97	35.36
					4	84.61	45.63	46.37	51.14	64.57
					6	68.7	80.27	45.17	69.25	92.89
					8	46.43	26.73	34.25	89.5	90.51
					10	36.28	32.88	43.75	72.15	44.88
					12	33.42	8.52	20.58	33.19	18
					14	19.87	8.52	23.66	10.42	0
					16	6.36	7.4	15.52	18.48	0
					18	0	0	0	0	0
					20	0	0	0	0	0
					22	0	0	0	0	0
					24	0	0	0	0	0
					26	0	0	0	0	0
					28	0	0	0	0	0
					30	0	0	0	0	0
					FIGURE 1I	Foxp3DTR x Irf8∆32 + DT + RT (1/7)
						1	2	3	4	5	6	7
					0	53.5922	45.1882	40.8678	55.32	52.43	40.8773	44.2343
					2	63.9695	61.1753	44.5687	57.43	60.23	32.6808	71.045
					4	118.351	82.1846	274.507	54.21	55.84	56.1653	51.0347
					6	105.558	184.304	389.135	52.32	58.23	286.911	254.73
					8	123.345	186.82	105.558	30.23	44.34	292.292	325.757
					10	122.183	191.325	134.792	44.89	32.21	225.727	448.677
					12	135.106	253.616	109.427	50.23	31.23
					14	159.203	108.357	135.852	69.21	48.19
					16	77.7914	179.644	110.951	64.83	52.12
					18	21.7932	92.1403	101.454	72.12	53.64
					20	0	79.6391	66.6228	117.21	62.12
					22	0	51.2638	55.8131	101.09	78.43
					24	0	85.2043	63.6148	127.12	65.29
					26	0	96.7504	110.546	158.98	62.19
					28	0	66.8373	212.222	244.01	64.87
					30	0	118.687	393.071	378.88	71.78

## Sheet: FIGURE 2
	FIGURE 2F
		B16F1 Tumors Cells/mg of tumor
		# of Monocytes/mg of tumor						# of MonoACT/mg of tumor						# of TAM/mg of tumor						# of DC1/mg of tumor						# of myeloid DC/mg of tumor						# of neutrophils/mg of tumor						# of eosinophils/mg of tumor
	Days post RT	0	1	3	5		Days post RT	0	1	3	5		Days post RT	0	1	3	5		Days post RT	0	1	3	5		Days post RT	0	1	3	5		Days post RT	0	1	3	5		Days post RT	0	1	3	5
		1157.92	1512.51	2285.45	1217.29			2381.87	2134.68	2399.09	3249.15			6980.54	2317.03	2866.28	3134.75			459.867	117.997	227.282	297.458			672.113	222.049	554.316	2356.78			287.712	371.155	59.3459	176.186			646.172	237.067	237.384	258.559
		1386.28	904.059	2453.07	3250.8			1082.35	939.055	2003.75	2311.68			4390.18	1265.68	2683.81	1860.18			234.706	34.9958	149.37	238.392			449.149	257.219	239.235	2185.26			143.525	187.228	42.5038	243.81			373.165	70.575	287.811	449.695
		2538.28	1619.3	3439.02	1363.38			3149.3	3324.13	9362.13	4857.32			4118.32	2954.78	3779.81	2230.61			600.252	54.4302	2278.12	364.82			664.853	771.742	3039.57	1532.24			78.0597	89.421	365.498	106.319			847.889	242.992	3357.88	544.103
		868.052	701.47	4192.58	672.867			615.88	4770.61	14230.1	2042.43			3309.75	4479.07	5564.61	257.635			278.843	58.3075	365.311	149.778			392.805	763.298	960.002	2065.12			86.0777	124.566	242.124	19.5672			213.376	757.997	1550.45	112.511
		1746.08	639.469		1132.41			5238.25	198.465		2178.59			9539.58	3942.51		395.603			655.846	23.3823		184.953			1767.38	293.705		1475.09			1520.37	95.2402		13.7601			2010.13	91.8184		50.8359
		2544.61	461.635		1486.43			4689.26	585.046		1963			5275.41	627.33		1940.31			430.998	17.6874		62.4075			1358.51	301.14		1372.97			313.766	335.608		112.334			1324.03	143.767		91.9093
		1467.58	296.098		479.269			4892.93	259.669		370.986			8101.41	607.722		1316.23			1744.61	18.273		124.29			2691.11	101.463		2871.85			200.53	37.5078		79.4278			2711.17	48.0869		137.297
		2540.56	91.3828		1410.09			1362.98	189.565		1369.86			3099.12	985.782		950.864			363.676	11.5933		265.928			706.433	77.8628		5474.99			151.264	20.0532		44.2526			529.422	51.6997		231.475
		1464.83	1227.66		83.8639			1304.51	67.5982		885.654			3839.66	385.398		384.169			401.804			78.7812			535.139	349.071		1122			1016.22	96.8819					1052.26	18.1032		457.613
		884.068	694.029					1221.01	769.139					1118.09	191.625		3448.12			316.772						814.009	395.435					562.511	77.473					1036.71			4000.09
		202.616	924.519					1412.78	461.072					1665.95	1272.04		1792.91			107.475						607.58	253.534					141.278	197.949					172.48			506.995
		489.94	1025.77					608.598	1520.07					112.686	1608.64					189.858						253.645	187.693					98.3061	266.263					150.836
		613.288						235.784	1344.41					229.335	1003.93					229.581						70.7351						49.9127						89.7203
		318.092						639.202						350.207	816.247					127.984						193.92						76.877						417.641
		513.206						395.576						490.054						342.674						53.2505						21.9198						79.523
		284.048						373.521						708.667						131.902						198.298						24.3097						108.043
		861.681						516.397						1138.86												252.744						78.9989						87.9758
		1853.56						717.063						542.828												275.335						25.3081						413.373
		1475.09						1466.67						465.22												601.369						204.48						315.442
		806.068						3120.38						674.166												623.738						173.606						443.861
								1371.36																		947.46
																										904.472
	Statistics: One-way ANOVA	with day 0	ns	p value: 0.0002	ns		Statistics: One-way ANOVA	with day 0	ns	p value: 0.0002	ns		Statistics: One-way ANOVA	with day 0	ns	ns	ns		Statistics: One-way ANOVA	with day 0	ns	ns	ns		Statistics: One-way ANOVA	with day 0	ns	ns	p value: <0.0001		Statistics: One-way ANOVA	with day 0	ns	ns	ns		Statistics: One-way ANOVA	with day 0	ns	ns	ns
	Statistics: One-way ANOVA	with day 1	ns	p value: <0.0001	ns		Statistics: One-way ANOVA	with day 1	ns	p value: 0.0001	ns		Statistics: One-way ANOVA	with day 1	ns	ns	ns		Statistics: One-way ANOVA	with day 1	ns	p value: 0.0353	ns		Statistics: One-way ANOVA	with day 1	ns	ns	p value: <0.0001		Statistics: One-way ANOVA	with day 1	ns	ns	ns		Statistics: One-way ANOVA	with day 1	ns	ns	ns
	Statistics: One-way ANOVA	with day 3	ns	ns	p value: 0.0007		Statistics: One-way ANOVA	with day 3	ns	ns	p value: 0.0021		Statistics: One-way ANOVA	with day 3	ns	ns	ns		Statistics: One-way ANOVA	with day 3	ns	ns	ns		Statistics: One-way ANOVA	with day 3	ns	ns	ns		Statistics: One-way ANOVA	with day 3	ns	ns	ns		Statistics: One-way ANOVA	with day 3	ns	ns	ns

## Sheet: FIGURE 3
	FIGURE 3A						FIGURE 3B
			TD+	TD-
	NT	Monocytes	100	0			Day 0	Day 5	Day 0	Day 5
	RT	Monocytes	100	0			TD-	TD-	TD+	TD+
	NT	MonoACT	100	0			3549.83	1767.58	2396.28	2859.6
	RT	MonoACT	100	0			2146.08	1337.5	730.703	3227.36
	NT	TAM	95.7332	4.26678			1036.99	1448.89	235.39	2840.59
	RT	TAM	100	0			1305.96	2436.93	284.735	3465.67
	NT	myeloid DC	30.1044	68.3
	RT	myeloid DC	73.8223	26.1777						Statistics: One-way ANOVA
	NT	DC1	6.89845	93.1015						p value: 0.0116
	RT	DC1	13.7686	86.2314
	FIGURE 3C
	# of Transferred Cells			# of MonoACT/mg of tumor			# of TAM/mg of tumor			# of myeloid DC/mg of tumor
	NT	RT		NT	RT		NT	RT		NT	RT
	227.802	751.073		31.3122	351.502		109.421	169.742		15.6389	191.524
	296.856	581.577		72.7876	282.065		291.997	122.713		14.5998	156.444
	172.045	989.432		13.3948	559.029		133.948	187.992		26.8806	194.918
	423.183			16.0599			184.645			40.0756
	Statistics: Two-tailed t-test			Statistics: Two-tailed t-test			Statistics: Two-tailed t-test			Statistics: Two-tailed t-test
	p value: 0.0086			p value: 0.0038			p value: ns			p value:<0.0001
	FIGURE 3G						FIGURE 3H
	B16F1			Braf/PTEN			B16F1
	# of CD301b DC/mg of tumor			# of CD301b DC/mg of tumor			# of CD301b+ TD+ DC/mg of tumor
	NT	RT		NT	RT		NT	RT
	203.605	1697.8		4.15	85.03		770.163	2138.84
	326.371	1105.27		1.79	346.73		326.187	2120.06
	141.733	894.33		12.14	47.07		84.9509	3140.62
	171.734	570.323		37.24	130.5		110.636	1437.1
	70.6118	853.456		27.76	101.38
	245.091	414.946		1.57	21.18
	472.134	2527.23		5.81	63.43
		4456.64		73.22			Statistics: Two-tailed t-test
		939.112		8.78			p value:0.0027
				18.94
	Statistics: Two-tailed t-test			Statistics: Two-tailed t-test
	p value:0.0220			p value:0.0164

## Sheet: FIGURE 4
	FIGURE 4A	Cd301b DTR
	# of Monocytes/mg of tumor			# of MonoACT/mg of tumor			# of TAM/mg of tumor			# of DC1/mg of tumor			# of myeloid DC/mg of tumor
	DTR (-)	DTR (+)		DTR (-)	DTR (+)		DTR (-)	DTR (+)		DTR (-)	DTR (+)		DTR (-)	DTR (+)
	309.57	1180.62		2581.82	2013.58		1691.97	298.41		86.48	81.12		1879.96	253.51
	735.13	1318.16		3181.91	2031.42		1661.49	632.9		53.29	111.05		1203.8	351.21
	595.3	647.6		1610.35	1810.77		2138.33	3181.42		75.24	162.21		1861.14	319.4
	457.58	447.19		3144.81	3443.07		2512.52	1920.44		101.5	149.52		2662.28	279.84
		807.75			4051.94			1504.63			161.02			343.16
		744.71			961.21			1554.1			97.92			447.36
	Statistics: Two-tailed t-test			Statistics: Two-tailed t-test			Statistics: Two-tailed t-test			Statistics: Two-tailed t-test			Statistics: Two-tailed t-test
	p value: ns			p value: 0.0038			p value: ns			p value:ns			p value:0.0095
	FIGURE 4B	B16F1
		Cd301b-DTR(-) + DT (0/10)												Cd301b-DTR(+) + DT (0/12)														Cd301b-DTR(-) + DT	Cd301b-DTR(+) + DT
	0	55.389	76.6638	53.9618	47.0921	74.1563	60.7748	24.4203	61.0863	47.6808	19.315		0	56.3383	78.2793	61.5849	41.9803	65.9574	47.9522	69.4854	74.6004	61.8097	41.8971	57.7865	48.0287		6	1
	2	115.797	123.944	165.935	57.8447	70.2333	148.485	92.9196	117.451	89.1069	66.686		2	107.334	128.551	111.09	60.5843	83.7876	126.124	73.1682	192.096	91.8457	87.2258	94.0118	86.3218		10	1
	4	42.4154	161.77	269.342	67.6211	143.77	87.3916	161.068	302.656	75.2556	227.03		4	92.0021	61.9743	85.785	46.9899	105.685	100.065	68.9643	145.322	115.075	103.029	77.0376	106.48		24	1
	6	123.684	353.865	450.133	57.9579	155.497	90.5478	188.398	250.788	116.689	230.578		6	99.2476	91.2078	39.9125	15.7682	65.7864	94.5363	67.7493	130.577	103.759	120.135	82.7414	112.832		24	1
	8	66.8593	466.254		89.812	133.545	101.875	248.792	192.382	190.768	235.228		8	92.4757	51.9278	99.8803	52.1688	68.1835	71.5498	58.7875	111.508	101.184	130.178	86.3297	116.399		24	1
	10	120.25	665.167		78.9333	200.232	112.684	291.665	114.944	222.06	243.883		10	49.8501	30.5381	34.9302	17.1671	60.8514	59.5202	49.7996	99.8654	91.1463	138.259	96.2705	132.614		26	1
	12	129.759			58.8937	103.084	155.228	222.291	118.415	218.898	266.702		12	53.2242	0	0	0	57.5137	44.4222	61.5052	109.892	54.5879	133.233	63.98	108.902		26	1
	14	135.919			81.7355	196.818	230.352	203.779	134.627	237.869	278.179		14	79.3403	0	0	0	40.8639	106.318	22.805	180.002	58.8131	122.871	63.8746	110.176		26	1
	16	173.118			56.535	214.058	158.839	198.245	136.744	117.318	171.96		16	179.404	0	0	0	35.7848	57.6788	39.4279	101.891	22.1264	43.2337	61.7466	17.5353		26	1
	18	222.222			84.8751	220.679	170.122	270.001	235.147	63.1377	224.827		18	183.711	0	0	0	17.0829	115.462	35.7681	116.047	25.7491	0	47.3034	0		30	1
	20	183.512			122.489	336.785	165.863	353.647	201.303	196.267	255.046		20	249.453	85.8149	0	0	25.1572	122.869	0	0	59.1074	33.055	29.6831	18.0521		20		1
	22	332.182			154.013	455.066	288.349	467.233	309.964	191.252	383.212		22	690.903	29.8662	0	31.5371		143.258	0	0	0	41.9796	61.5936	82.2815		22		1
	24	395.965			347.791	687.703	365.512	412.465	393.151	187.257	470.45		24		55.7963	0	17.8365			0	0	0	53.9685	113.674	142.312		22		1
	26						403.749	490.448	348.772	203.996	499.474		26		57.9238	0	37.5594			0	0	74.4399	67.3548	102.557	101.164		34		1
	28												28		77.3647	0	44.6993			0	0	31.8121	110.283	119.382	149.276		37		1
	30												30		145.787	0	52.0091			42.9452	0	154.762	94.8689	154.407	287.143		37		1
	32												32		162.508	0	54.3227			108.45	0	194.948	137.077	164.16	295.048		40		1
	34												34		193.506	0	87.0451			78.8898	0	119.99	216.388	687.412	349.798		40		1
	36												36		197.104	0	93.4092			198.575	0	114.062	392.107		370.54		42		1
	38												38		173.514		196			234.557		66.7702	337.885		446.837		42		1
	40												40		325.689		298.355			225.834		428.269	716.583		517.577		42		1
	42												42		591.706		434.344			464.53		625.801					44		1
	44												44							640.971
	FIGURE 4C
		# CD8 T cells/mg of tumor			# CD4 T cells/mg of tumor			# Treg/mg of tumor			% CD8/% Treg			% CD4/% Treg
		DTR (-)	DTR (+)		DTR (-)	DTR (+)		DTR (-)	DTR (+)		DTR (-)	DTR (+)		DTR (-)	DTR (+)
		1387.82	1853.15		95.4629	644.871		1406.72	1364.27		3.41223	4.09142		0.234714	0.472687
		2352.49	5581.78		139.179	139.698		1891.85	291.168		1.24349	6.92722		0.0735677	0.479784
		3164.86	2016.99		168.793	180.604		1744.73	810.541		1.81395	5.14094		0.0967442	0.222819
		304.022	4166.94		252.787	159.379		301.008	884.022		1.01001	4.0625		0.8398	0.180288
		497.381	3591.34		783.643	237.307		1252.4	124.028		0.397143	18.0667		0.625714	1.91333
		3201.76	2240.78		1473.38	101.68		2252.57	95.9247		1.42138	13.3		0.654088	1.06
		425.983	1275.8		300.732	118.199		1014.09	121.615		0.420063	2.16292		0.296552	0.97191
			263.043			578.322			969.783			2.07317			0.596341
			2010.53
		Statistics: Two-tailed t-test			Statistics: Two-tailed t-test			Statistics: Two-tailed t-test			Statistics: Two-tailed t-test			Statistics: Two-tailed t-test
		p value: ns			p value: ns			p value: 0.0093			p value: 0.0012			p value: ns
	FIGURE 4D	B16OVA
		Cd301b-DTR(+) - DT (0/8)										Cd301b-DTR(+) + DT (0/10)																Cd301b-DTR(+) - DT	Cd301b-DTR(+) + DT
	0	47.7178	49.222	38.9913	38.5141	55.9703	87.6528	51.7334	69.1219		0	42.1119	27.9346	44.0109	38.0743	35.2858	32.96	54.0105	34.0244	33.0594	43.334						10	1
	2	62.1468	64.1675	50.421	52.8268	69.3514	202.85	109.363	126.212		2	29.265	26.6234	90.3606	44.5035	40.9232	26.202	47.1003	36.4278	39.0386	49.7938						12	1
	4	71.7843	104.305	71.4914	52.3862	67.9006	205.888	192.618	107.632		4	34.2615	38.1198	71.6165	30.3523	21.9006	37.0879	48.1754	54.0982	48.1209	50.7083						18	1
	6	82.1457	84.1416	114.666	47.742	100.122	317.816	88.1935	83.9882		6	42.9749	31.7155	77.7416	40.0954	30.8561	34.8188	80.7136	45.7246	80.9073	118.241						24	1
	8	108.453	91.3029	128.017	41.4053	158.749	311.588	77.2401	133.614		8	30.297	38.7314	69.545	29.0788	23.8336	46.9067	73.1732	52.7011	64.3969	72.1796						24	1
	10	110.134	188.607	304.845	95.6254	190.966	342.106	91.3415	83.7304		10	15.4287	30.4832	101.02	21.9003	11.8409	42.2269	59.8119	47.328	51.4324	116.326						26	1
	12	186.422	203.075		108.238	201.976	514.336	78.794	92.9299		12	8.70817	27.4526	111.473	17.6513	12.9952	32.0269	57.5428	52.9942	54.2125	131.425						26	1
	14	204.928	240.878		75.2698	311.376		190.406	188.262		14	0	16.4997	157.879	32.0325	33.5321	46.3025	42.1696	43.8005	40.2344	157.503						32	1
	16	277.199	256.999		79.5686	320.682		175.409	142.324		16	24.296	0	152.556	21.5705	27.5737	50.4871	36.5037	47.1141	57.134	176.622						26		1
	18	280.214	294.196		94.8985	455.174		150.932	208.932		18	27.3601	0	132.76	25.3567	56.6448	28.8456	52.3848	45.7351	60.4119	178.625						30		1
	20	376.577	296.693		135.502			227.896	323.021		20	48.9871	0	230.767	42.6436	29.2605	45.61	41.8736	44.6612	75.0744	286.384						38		1
	22	439.928	368.576		167.291			269.751	298.854		22	49.397	24.8117	305.896	40.4681	27.7052	48.5909	33.4589	45.778	77.4604	224.096						38		1
	24	533.12	513.86		161.896			388.955	275.26		24	71.5175	36.3602	354.361	62.3306	67.9776	48.51	36.7061	43.2999	81.6651	172.4						38		1
	26				212.379			469.618	219.453		26	92.4931	71.7498	466.351	112.757	112.757	66.3319	51.2442	101.013	133.166	204.109						40		1
	28				208.505				277.429		28	106.705	79.9697		75.5538	127.755	114.769	38.6414	77.5073	177.521	302.226						42		1
	30				391.833				459.072		30	125.114	139.845		172.331	155.273	69.63	35.6386	80.3864	203.353	420.983						44		1
	32				490.443						32	121.234	173.558		181.162	264.133	119.903	33.5109	148.658	218.157							46		1
	34										34	187.898	176.377		251.444	237.432	105.738	42.5938	100.703	267.642							58		1
	36										36	319.828	223.392		295.113	335.839	159.972	57.3395	117.838	313.011
	38										38	445.413	261.048		365.206	459.5	183.826	36.2737	219.873	496.429
	40										40		383.486		422.646		258.489	53.0709	260.556
	42										42		455.398				348.679	32.7832	301.749
	44										44						496.861	70.3569	342.109
	46										46							77.1012	483.613
	48										48							156.459
	50										50							224.302
	52										52							207.048
	54										54							244.589
	56										56							310.789
	58										58							378.247
	FIGURE 4E	Cd301b DTR
	# CD8 T cells/mg of tumor			# CD4 T cells/mg of tumor			# Treg/mg of tumor			% CD8/% Treg			% CD4/% Treg
	(-DT)	(+DT)		(-DT)	(+DT)		(-DT)	(+DT)		(-DT)	(+DT)		(-DT)	(+DT)
	4221.56	6389.75		1183.55	1481.81		854.866	1089.3		4.93827	5.86592		1.38448	1.36034
	4764.3	4860.61		1322.13	380.103		1216.42	333.011		3.91667	14.596		1.0869	1.14141
	10695.8	19704.9		2316.81	905.974		1450.27	403.158		7.375	48.8764		1.5975	2.24719
	3928.77	11743		1204.17	1415.19		2612.63	990.905		1.50376	11.8508		0.460902	1.42818
	10398.5	10093.4		2053.38	1208.68		5627.05	3607.04		2.69811	5.48454		0.416038	1.53402
	5541.52	2677.64		1102.15	519.576		2298.7	863.682		2.41071	3.10026		0.479464	0.601583
	2421.4	6882.67		596.468	1882.61		789.993	1196.88		3.06509	5.75053		0.75503	1.57294
	6227.72	3067.06		503.681	1425.28		848.937	57.1316		7.33591	53.6842		0.593308	24.9474
	3607.89	12561		935.379	589.016		3989.68	1573.08		0.904306	7.98496		0.23445	0.374436
	1393.79	4114.67		443.325	282.702		1645.68	498.602		0.846939	8.25243		0.269388	0.56699
	3603.74	17519.2		880.915	611.2		1679.52	802.728		2.1457	21.8246		0.524503	0.761404
	1693.12	9595.86		484.032	5972.25		2350.44	1332.01		0.720339	7.20403		0.205932	4.48363
	6303.55	6282.55		737.698	392.66		2832.03	2748.62		2.22581	2.28571		0.260484	0.142857
		5898.15			445.751			867.773			6.79688			0.513672
		3623.9			1200.69			1346.96			2.69044			0.89141
	Statistics: Two-tailed t-test			Statistics: Two-tailed t-test			Statistics: Two-tailed t-test			Statistics: Two-tailed t-test			Statistics: Two-tailed t-test
	p value: 0.0492			p value: ns			p value: 0.0339			p value:0.0256			p value:ns
	FIGURE 4F	Cd301b DTR
	# CD8 IFNg T cells/mg of tumor			# CD8 TNF T cells/mg of tumor			# CD8 GzmB T cells/mg of tumor
	(-DT)	(+DT)		(-DT)	(+DT)		(-DT)	(+DT)
	1908.15	2083.06		1287.58	2364.21		1448	2031.94
	1462.64	1662.33		562.187	1341.53		1777.08	1380.41
	1390.45	5852.36		248.142	557.649		2299.59	10128.3
	887.902	3828.23		455.738	589.501		1076.48	4638.5
	1526.17	1669.25		502.464	747.124		1537.91	2194.26
	1490.67	597.114		463.271	348.093		1490.67	623.89
	351.103	1686.26		394.688	763.977		888.653	2236.87
	2491.09	693.157		622.772	137.404		3805.14	1938.38
	1378.21	2323.78		512.32	1444.51		811.775	5401.21
	489.219	1024.55		412.561	485.531		264.819	1534.77
	828.861	2943.23		702.73	1944.63		371.185	8058.83
	252.274	5431.26		282.75	2696.44		168.296	4548.44
	1708.26	2299.42		762.73	543.441		1443.51	1551.79
		1362.47			595.713			1639.69
		1170.52			481.979			248.237
	Statistics: Two-tailed t-test			Statistics: Two-tailed t-test			Statistics: Two-tailed t-test
	p value: 0.0335			p value: ns			p value: 0.0316
	FIGURE 4G
		% Treg of CD4 T cells
		DC2	TAM	Φ
		8.3275	0	5
		25.5	2.7389	0
		5.93762	0	0.462033
		6.11	0	0.339864
		5.92	0.038	0.27
		2.19	0.47	0.064
		9.21	0.43	0
				1
	Statistics: One-way ANOVA
	p value:		0.0052	0.0058

## Sheet: FIGURE 5
	FIGURE 5F
	CCL17						CCL22
	moDC			TAM			moDC			TAM
	NT	RT		NT	RT		NT	RT		NT	RT
	10.9255	10.822		0.155015	4.46835		11.5759	11.3294		3.61445	4.31635
	11.7376	10.691		3.41838	5.53845		11.1447	11.2183		4.25792	7.8546
	10.567	11.3322		2.37753	3.65613		11.5464	11.2683		3.29507	3.76305
	Statistics: One-way ANOVA						Statistics: One-way ANOVA
	p value:			<0.0001	0.0002		p value:			0.0002	0.0008

## Sheet: FIGURE 6
	FIGURE 6B							FIGURE 6B
		Csf2 Fold Change							GM-CSF (pg/ml of tumor)
		B16F1							B16F1
		NT	RT						NT	RT
		1.41674	2.26974						94.3921	95.8065
		0.889832	2.5684						59.2115	100.997
		0.793233	2.80985						29.3333	119.179
		1.64624	4.36283						71.085	62.134
		1.16365	1.73752						50.7834	67.6281
		0.272035							71.5633	187.312
									81.4981	67.957
									94.403	171.29
										111.452
		Statistics: Two-tailed t-test							Statistics: Two-tailed t-test
		p value: 0.0044							p value: 0.0359
	FIGURE 6C	% CD301b+ of DC2
	Cell Lines	B16F1	B16F1	MC38	MC38	B16-FLT3L	B16-GMCSF
		NT	RT	NT	RT	NT	RT
		38.0471	72.0388	2.53	18.2	5.07	86.2
		40.0943	50.5785	0.14	3.18	5.56	84.7
		51.4768	58.3673	4.22	4.65	4.19	74.7
		28.5571	52.2	2.67	2.8		49.9
		11.3208	88				72.7
		25.8683	81.4				62
		52.2	72.6				75.5
			73.1				69.8
			81.2
			62.6
			81.1
		Statistics: One-way ANOVA
		p value:	<0.0001				<0.0001
	FIGURE 6D							FIGURE 6D
		Csf2 Fold Change							GM-CSF (pg/ml of tumor)
	Cell Lines	B16F1		MC38				Cell Lines	B16F1		MC38		B16-GMCSF
		NT	RT	NT	RT				NT	RT	NT	RT	NT
		0.314432	704.607	0.0301361	16.8317				0	12.56	0	0	807.68
		0.461338	186.442	6.41309	37.017				0	16.38	0	0	677.62
		4.67383	307.749	2.84299	63.9696				0	17.07	0	0	784
		19.0342	575.763	8.91148	28.3187				0	4.59	0	0
		0.0522764	273.577	9.25656	21.0618					26.8073	3.55	3.99
		3.61798	5.76799	58.5104	19.8683					28.0284	4.67	6.25
		0.409707	155.246	82.4454	61.0297					35.9576	6.02	7.38
			151.19	63.1265	14.6047					24.9741
			267.954							18.9216
		Statistics: One-way ANOVA							Statistics: One-way ANOVA
		p value:	<0.0001		<0.0001				p value:				<0.0001
	FIGURE 6E	GM-CSF (pg/ml of tumor)						FIGURE 6F	GM-CSF (pg/ml of tumor)
	Cell Lines	B16F1		B16F1∆GM-CSF					RT
		NT	RT	NT	RT				B16F1	B16∆GM-CSF
		1.6129	26.7742	0	0				55.1861	72.5161
		3.54839	23.2258	0	0				149.161	12.129
		5.0708	29.1212	0	0				99.5556	99.2689
									127.871	77.98
		Statistics: One-way ANOVA							197.308	123.596
		p value:	<0.0001						125.684	35.3971
									104.907	70.965
										80.3434
										50.1184
									Statistics: Two-tailed t-test
									p value: 0.0148
	FIGURE 6G	WT mice																FIGURE 6H	WT mice																FIGURE 6I	WT mice
		# of Monocytes/mg of tumor			# of MonoACT/mg of tumor			# of TAM/mg of tumor			# of DC1/mg of tumor			# of myeloid DC/mg of tumor					# CD8 T cells/mg of tumor			# CD4 T cells/mg of tumor			# Treg/mg of tumor			% CD8/% Treg			% CD4/% Treg					# CD8 IFNg T cells/mg of tumor			# CD8 TNF T cells/mg of tumor			# CD8 GzmB T cells /mg of tumor
		B16	B16∆GM-CSF		B16	B16∆GM-CSF		B16	B16∆GM-CSF		B16	B16∆GM-CSF		B16	B16∆GM-CSF				B16	B16∆GM-CSF		B16	B16∆GM-CSF		B16	B16∆GM-CSF		B16	B16∆GM-CSF		B16	B16∆GM-CSF				B16	B16∆GM-CSF		B16	B16∆GM-CSF		B16	B16∆GM-CSF
		1217.29	898.06		3249.15	1438.45		3134.75	3557.25		297.458	64.1472		2356.78	1282.94				4833.19	8889.34		104.695	445.333		555.028	959.98		8.70801	9.25993		0.18863	0.463899				1754.45	5938.08		2189.43	3004.6		1304.96	1724.53
		3250.8	1023.26		2311.68	3468.89		1860.18	1808.11		238.392	33.4835		2185.26	838.427				1580.2	6124.84		282.991	565.647		1869.39	2053.62		0.845304	2.98246		0.151381	0.275439				488.283	4507.88		293.918	3772.9		161.181	624.733
		1363.38	1297.31		4857.32	7321.94		2230.61	1665.86		364.82	105.652		1532.24	1044.24				4041.7	7648.27		297.901	425.529		1411.11	1109.75		2.8642	6.89189		0.211111	0.383446				2881.73	5935.06		1956.18	3862.38		1503.51	4053.58
		672.867	1198.8		2042.43	3642.62		1940.31	1984.41		149.778	101.939		2065.12	621.149				4388.07	16366		799.603	423.316		2389.06	1076.62		1.83673	15.2012		0.334694	0.393189				2738.15	14156.6		2325.68	12798.2		1623.59	6284.54
		1132.41	960.172		2178.59	5671.71		1316.23	1918.11		184.953	142.909		1475.09	2724.21				4473.07	10213.8		793.609	835.673		3895.9	2536.86		1.14815	4.02614		0.203704	0.329412				3238.5	8569.36		2737.52	5729.93		1467.17	4228.5
		1486.43	784.928		1963	1990.76		950.864	3253.47		62.4075	67.117		1372.96	990.829				8849.5	11395		415.878	1631.18		3119.08	1229.2		2.83721	9.27027		0.133333	1.32703				7690.21	10175.8		6176.95	9845.31		2805.29	3874.31
		479.269	255.321		370.986	2887.77		384.169	3140.16		124.29	140.867		2871.85	1226.72				4417.78	20045		277.507	2248.74		3365.17	1743.41		1.3128	11.4976		0.0824645	1.28986				2319.33	16978.1		927.733	11586		1479.96	10603.8
		1410.09	290.617		1369.86	1436.71		3448.12	1113.35		265.928	37.2481		5474.99	204.66				8814.06	2191.83		468.595	202.725		3994.22	483.997		2.2067	4.52859		0.117318	0.418856				5535.23	1069.61		6495.96	1017.01		1868.58	931.526
		83.8639	244.819		885.654	721.043		1792.91	228.051		78.7812	23.1405		1122	73.7812				8556.2	26775.4		610.797	4121.09		4139.28	3469.17		2.06707	7.71812		0.147561	1.18792				5741.21	19679.9		5955.12	15074.6		2310.17	12048.9
		471.94	792.52		2474.11	1003.68		3475.19	885.757		127.281	60.3302		2574.22	271.486				9069.36			1491.78			3842.47			2.36029			0.388235					5949.5			5786.25			3509.84
		331.009	554.954		2811.11	1137.2		2865.45	1064.42		41.9937	31.8416		365.592	186.501				8800.59			406.694			1260.08			6.98413			0.322751					2904.19			2904.19			3819.46
		382.689	272.916		1174.77	669.295		1140.95	466.232		69.4181	35.739		352.43	149.454
		384.107	791.928		760.211	824.788		557.488	703.206		61.3504	29.5741		253.404	187.302
		215.415	205.272		2241.67	578.83		2261.86	793.349		232.245	22.1916		1016.49	77.6705
		268.011	429.192		830.428	1713.74		974.586	779.799		158.37	105.787		552.265	356.652				Statistics: Two-tailed t-test			Statistics: Two-tailed t-test			Statistics: Two-tailed t-test			Statistics: Two-tailed t-test			Statistics: Two-tailed t-test					Statistics: Two-tailed t-test			Statistics: Two-tailed t-test			Statistics: Two-tailed t-test
		241.956			2245.35	1843.59		3935.82	957.752		229.052	140.558		1029.12	594.918				p value: 0.0246			p value: ns			p value: 0.0475			p value: 0.0031			p value: 0.0035					p value: 0.0080			p value: 0.0291			p value: 0.0321
						2870.37			1480.72			136.59			492.913
						1868.89			1367.93			77.7002			482.559
		Statistics: Two-tailed t-test			Statistics: Two-tailed t-test			Statistics: Two-tailed t-test			Statistics: Two-tailed t-test			Statistics: Two-tailed t-test
		p value: ns			p value: ns			p value: ns			p value:0.0009			p value:0.0068
	FIGURE 6J	WT mice
		Days post RT	B16 (0/14)															B16∆GM-CSF (0/14)
		0	31.5155	35.6997	36.301	32.1758	23.0087	36.4691	39.0704	41.2407	47.2361	32.0341	30.1029	66.1217	31.3816	31.0736		46.8468	40.683	33.9239	42.0833	49.7682	36.0114	42.0845	36.9614	44.7153	44.7484	29.0068	29.5606	53.8593	31.5677
		2	57.0042	107.405	63.7532	62.6405	45.4761	35.3778	33.4885	79.7421	71.5467	40.6507	84.5383	116.231	74.4557	55.388		40.9677	58.5829	43.7333	76.7634	43.1365	38.7617	32.4036	38.7252	45.0713	82.2488	51.36	26.5368	90.7675	39.9189
		4	58.8467	78.8176	73.8558	70.1776	23.9319	39.7391	48.5338	90.1119	48.8753	46.596	55.7945	143.059	59.4078	68.0167		60.878	65.1289	26.242	111.09	64.106	43.8875	36.7029	33.1112	50.8775	102.617	53.0648	28.2385	80.4353	52.2146
		6	40.2487	73.8393	81.7506	95.6195	39.9326	34.3862	88.2157	134.141	38.1697	57.578	53.5875	133.762	75.0936	77.8362		59.9909	57.4638	59.9195	77.0588	71.7266	27.1995	33.7627	28.9537	62.1621	69.5919	47.9591	31.7129	67.8926	46.7753
		8	69.5894	178.98	146.026	123.557	42.4142	29.2661	78.7247	98.4683	103.036	57.6473	58.338	165.071	52.5028	91.3101		143.103	90.947	56.8554	170.55	50.1545	27.0556	27.2027	20.8427	70.2138	41.6404	34.9227	19.7786	50.026	34.154
		10	44.6266	158.354	202.962	108.839	45.8603	93.8672	37.5416	117.447	73.6009	107.029	47.2544	250.852	62.309	126.594		187.749	58.4414	49.9889	118.06	58.3905	16.4291	22.4289	18.963	85.5561	42.2544	35.4889	25.0187	86.5757	56.2265
		12	86.0836	214.075	104.565	147.059	37.9996	41.4757	56.7203	146.031	95.33	79.1689	48.2778	261.705	45.962	304.056		363.702	133.823	89.6979	264.632	124.647	22.8757	27.4153	12.1037	112.468	98.9045	38.2564	28.6952	109.048	42.7752
		14	67.6146	279.403	108.231	61.7578	23.76	87.9808	29.7396	219.293	98.2013	131.947	67.1246	646.272	28.4648	316.803		349.938	216.357	54.8214	160.571	82.6983	16.6808	36.9566	40.6984	180.513	64.3332	0	28.3363	94.214	0
		16	143.98	300.347	172.408	113.554	77.5495	74.8992	26.8592	298.555	83.2786	116.484	84.1015		32.6163	563.935		553.559	257.355	97.3748	332.035	70.5508	25.9958	61.1867	0	130.564	78.2727	0	37.1841	116.421	58.2681
		18	109.548	547.547	152.863	72.5539	92.4425	42.891	50.9551	374.891	89.4635	155.244	126.061		100.757				316.816	61.4039	538.682	141.904	43.295	64.7851	0	143.056	44.743	0	24.9687	89.5681	0
		20	70.1682		149.897	116.259	118.948	101.863	51.6486	654.305	96.9507	254.647	212.21		79.2169				415.255	46.6002		107.555	47.096	101.334	0	109.277	34.6627	0	18.3224	156.692	0
		22	133.118		184.936	162.011	119.069	29.0217	90.6473		136.743	289.053	536.198		128.94					100.527		244.263	25.6982	109.5	0	154.692	0	0	35.3712	179.293	0
		24	189.638		280.709	238.297	116.571	56.1002	81.5173		170.649	272.317			148.079					108.835		480.817	49.6453	152.388	0	180.377	0	0	36.6694	201.277	0
		26	228.053		372.268	501.324	129.465	79.7721	99.8862		106.843	485.973			194.197					64.2978			36.1009	172.399	0	224.809	0	0	0	243.627	0
		28	325.11		326.657		210.316	90.6743	154.488		208.218				205.375					82.1777			41.1749	176.117	0	476.331	0	0	0	228.677	17.9631
		30	449.885		446.426		214.345	135.305	153.41		493.288				311.854					147.188			0	288.577	0		0	0	0	408.458	0
		32					334.65	270.679	214.111						343.984					153.686			30.2144	284.012	0		0	72.5528	0		65.1275
		34					307.765	555.83	257.101						370.579					194.435			33.3279	521.739	0		0	112.486	0		135.415
		36					516.96		363.915						547.764					188.549			44.8169		69.769		0	206.718	0		77.6082
		38							524.988											230.076			95.7758		147.239		0	137.346	0		100.32
		40																		560.28			54.7084		134.174		113.222	266.298	0		220.473
		42																					65.3241		288.371		139.767	188.313	0		134.969
		44																					63.6977		236.127		84.8437	386.71	0		94.5521
		46																					110.578		433.781		163.381		0		258.451
		48																					184.974				118.989		0		249.313
		50																					246.392				142.223		0		300.131
		52																					106.077				211.727		0		538.712
		54																					198.065				429.884		0
		56																					320.081						80.6229
		58																					372.009						108.406
		60																					478.164						171.581
	FIGURE 6K	Csf2KO mice						FIGURE 6L	Csf2KO mice									FIGURE 6M	Csf2KO mice
		GMCSF (pg/ml)			Fold Change of moDC				# CD8 T cells/mg tumor			# Treg/mg tumor			CD8/Treg				# CD8 IFNg T cells/mg tumor			# CD8 TNF T cells/mg tumor			# CD8 GzmB T cells/mg tumor
					(+RT/-RT)				(+RT/-RT)			(+RT/-RT)			(+RT/-RT)				(+RT/-RT)			(+RT/-RT)			(+RT/-RT)
		B16	B16∆GM-CSF		B16	B16∆GM-CSF			B16	B16∆GM-CSF		B16	B16∆GM-CSF		B16	B16∆GM-CSF			B16	B16∆GM-CSF		B16	B16∆GM-CSF		B16	B16∆GM-CSF
		87.2258	20.7742		3.57253	0.336194			5.89296	16.8287		1.15476	0.995245		3.77691	12.5146			49.7299	159.543		55.0346	189.164		11.3543	38.1009
		153.677	9.80645		5.28377	0.545436			12.3215	7.2436		2.26391	1.97189		4.0281	2.71874			38.3765	42.189		41.6269	37.6565		15.8983	14.1399
		55.1111	0.7064		1.71902	0.320259			6.40211	8.25997		3.66527	0.937144		1.29274	6.52331			36.5962	62.945		29.4199	71.3136		11.221	20.8253
		14.928	25.3935		4.76432	0.803626			5.54473	5.34092		5.78915	1.89577		0.708861	2.08509			13.1685	22.3086		18.2344	39.4774		3.579	6.03479
		14.6482	14.7552		2.0501	1.78273			3.12091	14.1314		5.26318	2.22183		0.438863	4.70729			27.7034	50.1645		36.2707	98.1679		6.08496	11.6776
		17.8626	15.1266		1.49614	1.27273			4.82697	4.56		6.54051	3.85311		0.546209	0.875889			2.05079	15.1211		0.451545	28.6704		1.99384	6.45975
		185.935	14.907		0.574328	1.47501			1.11535	16.7291		2.54141	1.39041		0.324813	2.24473			28.3368	92.9904		37.0647	88.5068		8.80358	38.8629
		139.897	22.6452		0.682927	0.268064			4.9835	10.0414		5.04744	2.37062		0.730733	5.34495			0.50738	79.615		0.426639	125.805		0.330564	16.0028
		153.041			1.00259				0.632299	4.47437					0.647539	1.3969				26.2979			40.071			6.58368
		127.344			1.3008
									Statistics: Two-tailed t-test			Statistics: Two-tailed t-test			Statistics: Two-tailed t-test				Statistics: Two-tailed t-test			Statistics: Two-tailed t-test			Statistics: Two-tailed t-test
									p value: 0.0321			p value: 0.015			p value: 0.0421				p value: 0.0487			p value: 0.0179			p value: ns
		Statistics: Two-tailed t-test			Statistics: Two-tailed t-test
		p value: 0.0037			p value: 0.0420
	FIGURE 6N	Csf2KO mice
		Days post RT	B16 (0/11)												B16∆GM-CSF (0/14)
		0	68.8578	36.9231	41.2489	33.1449	36.9507	43.7646	20.6127	32.8526	41.5979	46.0126	29.1908		39.0211	44.9043	58.6682	39.0362	32.0945	31.0908	43.485	32.7125	45.1125	35.4095	30.9387	38.4772	41.5881	37.0504
		2	120.542	131.563	78.9239	57.2374	118.39	98.2182	45.6736	45.3167	72.0836	148.499	49.3407		35.2751	73.063	94.7682	117.691	43.5786	70.9026	91.2288	26.8331	50.6655	48.705	48.3715	50.0401	54.9618	43.8068
		4	69.7596	97.5823	82.5004	79.9354	103.218	80.6416	81.8632	97.1105	72.131	229.065	78.5057		79.9902	119.532	87.5896	146.823	15.0366	57.7168	96.5107	27.1916	66.0659	56.4051	16.0169	65.0703	81.3105	52.4221
		6	117.818	130.895	86.9822	43.1204	108.475	73.0022	96.2777	69.0467	138.311	275.654	121.277		53.7442	117.401	122.107	125.018	16.1065	61.2832	95.2331	11.0355	65.7701	36.2135	36.2298	51.3624	71.7365	47.8708
		8	120.097	139.317	104.939	34.1378	97.2462	117.369	119.606	116.777	116.702	250.158	87.7418		34.6365	113.382	157.452	175.685	0	58.372	71.9697	0	44.5118	34.7948	31.0796	65.5695	70.3189	85.2436
		10	117.823	184.574	189.286	80.5322	184.289	108.653	101.338	80.0058	106.515	197.536	59.4581		32.3212	143.096	75.4984	157.439	0	65.5903	108.056	0	39.6635	19.7431	45.7906	61.7729	76.8429	73.8763
		12	136.244	195.384	214.822	57.8813	273.948	145.211	83.2503	145.791	92.5073	301.701	115.525		30.7762	191.108	129.402	115.56	15.1905	92.4673	113.647	0	46.1034	28.6101	32.4374	64.0677	46.4246	68.9988
		14	142.937	255.258	371.403	133.419	215.418	355.317	132.438	194.633	261.24	405.791	82.4835		0	205.909	170.234	197.886	37.0703	102.867	200.088	0	39.0935	0	147.317	65.796	64.9145	158.804
		16	148.298	329.878	542.683	152.118	156.139		142.226	282.214	267.381		87.9134		0	185.559	199.887	242.764	0	138.858	129.621	0	58.6204	0	248.548	88.9351	54.7589	290.155
		18	256.03	535.717		195.658	245.422		82.3763	494.748	253.415		166.603		0	323.101	243.814	258.542	28.4814	184.115	191.78	0	21.2761	0	317.062	99.5963	61.4902	195.096
		20	330.808			202.124	326.538		109.05		197.206		225.742		47.9035	379.502			0	202.818	172.158	0	22.1609	0	300.999	151.626	92.0661	274.796
		22	464.521			386.78	573.916		99.8761		328.919		313.565		30.5252	368.605			0	272.918	181.372	0	0	0		179.745	61.0025	554.063
		24	375.038			318.598			100.689						44.0093				0	318.861	275.687	0	0	0		222.802	99.5508
		26	582.199			556.253			139.202						118.745				0	591.076	226.52	0	0	0		265.85	110.8
		28													138.829				65.9947		213.188	69.4696	0	0		339.234	116.538
		30													136.161				29.8913		545.943	75.3184	0	0		376.305	179.316
		32													152.685				44.8417			120.312	0	0		364.419	131.026
		34													215.649				49.8734			133.164	0	0		497.542	199.167
		36													247.217				74.62			269.587	0	0			252.845
		38													148.12				109.222			347.644	0	0
		40													309.166				53.1859			530.382	0	0
		42													538.006				47.1448				51.6291	32.3062
		44																	121.153				162.097	123.014
		46																	103.937				153.891	125.057
		48																	186.074				229.808	134.07
		50																	156.562				246.319	226.343
		52																	178.807				346.319	326.343
		54																	362.018				445.833	352.859
		56																	473.25				523.594	434.043

## Sheet: FIGURE S1
	FIGURE S1A
		% of Treg			% of IFNg			% of TNF			% of IL17A			% of IL4			% of IL5			% of IL13				NT	RT
		NT	RT		NT	RT		NT	RT		NT	RT		NT	RT		NT	RT		NT	RT		Treg | Freq. of CD4 T cells	53.4429	79.2429
		60.3	86.5		1.17	1.15		0.061	0.14		0.061	0		0.061	0		0.061	0.069		0	0.069		IFNg+ | Freq. of CD4 T cells	2.69857	5.04143
		57.6	65.2		0.88	6.2		0.1	2.12		0.26	0.22		0	0		0.052	0.14		0.052	0.38		IL17A+ | Freq. of CD4 T cells	1.68614	0.0778571
		62.9	80.5		2.89	7.56		0.51	1.24		0.21	0.05		0	0		0.76	0.3		0.085	0.55		IL13+ | Freq. of CD4 T cells	0.0442857	0.177857
		61	87.8		3.95	3.53		0.21	0.87		0	0.011		0	0		0.51	0.2		0.053	0.06		IL5+ | Freq. of CD4 T cells	0.465429	0.126
		36.7	89.7		1.82	1.94		0.36	0.55		0.032	0.018		0	0.018		1.62	0.14		0.033	0.053		IL4+ | Freq. of CD4 T cells	0.00871429	0.00257143
		42.2	72.8		2.6	3.51		2.89	0.72		0.24	0.046		0	0		0.19	0.017		0	0.023		TNF+ | Freq. of CD4 T cells	0.764429	1.39
		53.4	72.2		5.58	11.4		1.22	4.09			0.2		0	0		0.065	0.016		0.087	0.11		CD4	32.9143	9.59
		Statistics: Two-tailed t-test			Statistics: Two-tailed t-test			Statistics: Two-tailed t-test			Statistics: Two-tailed t-test			Statistics: Two-tailed t-test			Statistics: Two-tailed t-test			Statistics: Two-tailed t-test
		p value: 0.0003			p value: ns			p value: ns			p value: ns			p value: ns			p value: ns			p value: ns
	FIGURE S1B
		# of CD8 T cells/mg of tumor			# of CD4 T cells/mg of tumor			# of Treg/mg of tumor			# CD8 Tcells/Treg			# CD4 Tcells/Treg
		NT	RT		NT	RT		NT	RT		NT	RT		NT	RT
		20.64	13.94		131.41	80.71		246.71	42.47		0.083661	0.328232		0.53265	1.9004
		12.92	67.66		26.54	327.37		12.92	458.31		1	0.147629		2.05418	0.714298
		3.88	15.65		13.29	73.1		5.68	78.73		0.683099	0.198781		2.33979	0.92849
		21.77	15.7		53.02	80.27		25.6	156.05		0.850391	0.100609		2.07109	0.514386
		15.45	5.26		26.01	14.02		10.66	42.12		1.44934	0.124881		2.43996	0.332859
		11.58	34.39		31.56	63.39		48.84	82.27		0.237101	0.418014		0.646192	0.770512
		13.4438	12.71		33.3476	41.36		8.72973	75.46		1.54	0.168434		3.82	0.548105
		9.90651	23.38		29.653	104.36		8.11137	146.11		1.22131	0.160016		3.65574	0.714256
		12.5025	13.42		65.0447	45.51		20.3562	50.45		0.614187	0.266006		3.19532	0.902081
		35.0838	20.8122		67.5494	34.1183		15.971	51.6893		2.19672	0.40264		4.22951	0.660066
		11.66	4.81608		40.59	32.284		17.65	26.7333		0.660623	0.180153		2.29972	1.20763
		12.05			24.3			15.52			0.776418			1.56572
		3.69			27.91			17.22			0.214286			1.62079
		11.83			24.3			9.84			1.20224			2.46951
		15.2849			29.6619			22.2464			0.687075			1.33333
		21.207			54.7276			81.0653			0.261603			0.675105
		4.70068			42.4001			37.6995			0.124688			1.12469
		10.0699			10.9987			6.55034			1.53731			1.6791
		Statistics: Two-tailed t-test			Statistics: Two-tailed t-test			Statistics: Two-tailed t-test			Statistics: Two-tailed t-test			Statistics: Two-tailed t-test
		p value: ns			p value: ns			p value: 0.0305			p value: 0.0017			p value: 0.0011
	FIGURE S1C
		%CD8 T cells in blood				RT+αIgG (0/15)																			RT+αIgG	RT+αCD8
		IgG	αCD8			1	2	3	4	5	6	7	8	9	10	11	12	13	14	15				12	1
		10.6	0.00647		0	49.3058	37.5457	36.0529	57.0209	61.4717	48.8661	54.7059	39.4922	39.6574	37.4265	36.8885	47.682	65.5612	69.9744	113.595				14	1
		12.2	0.072		2	178.015	75.8992	56.5293	41.6475	41.0035	101.348	84.2918	41.5768	53.2591	87.0518	45.0059	71.169	78.8107	45.2864	71.8734				14	1
		12	0.073		4	201.58	78.377	104.248	64.0311	52.8801	82.3122	54.5569	63.4659	84.4299	85.3272	61.1792	70.403	89.6097	51.17	98.2188				14	1
		7.4	0.032		6	214.82	48.8505	101.121	89.9449	91.6068	83.3266	84.9463	67.4355	183.519	91.1909	62.9579	73.5409	146.995	62.4262	146.931				14	1
		5.82	0.36		8	324.39	54.7444	72.5385	80.3129	92.0085	165.627	27.6695	93.7764	218.994	188.888	88.228	132.297	171.572	37.2793	181.882				14	1
		8.29	0.4		10	308.916	39.5986	55.5087	201.423	161.55	226.459	137.372	87.7011	364.473	161.415	109.765	118.16	312.025	42.5676	132.561				14	1
		6.38	0.4		12	251.725	44.3224	32.9151	294.749	157.351	235.617	106.773	152.401	657.253	241.446	126.779	256.38	330.416	47.5059	281.921				16	1
		6.44	0.49		14	378.577	67.0149	55.3462	353.532	166.096	276.059	333.57	89.2934		234.254	90.7105	132.3	640.567	55.4258	402.083				16	1
			0.61		16		119.022	84.2404		244.339			156.375		551.625	99.8227	469.557		35.5807					20	1
					18		180.934	178.76		382.898			170.917			86.4205			67.6961					20	1
					20		309.81	327.527		446.904			237.134			70.4722			97.5585					20	1
		Statistics: Two-tailed t-test			22					555.221			496.065			65.2911			121.37					22	1
		p value: <0.0001			24											121.43			435.668					24	1
					26											172.56								30	1
					28											251.602								12		1
					30											472								12		1
					32											517.995								12		1
																								14		1
																								16		1
																								20		1
						RT+αCD8 (0/9)																		24		1
						1	2	3	4	5	6	7	8	9										24		1
					0	45.1454	39.0574	53.9356	62.5075	58.9568	81.5088	63.2958	82.3842	66.2875										30		1
					2	57.6047	35.0866	66.3115	42.6687	82.3648	173.598	64.9146	127.488	72.277
					4	167.125	83.0656	85.8892	70.2123	117.24	139.037	146.28	57.5534	92.364
					6	259.175	136.813	148.239	133.276	175.292	244.396	222.313	58.7994	103.631
					8	163.824	132.404	202.948	115.72	185.046	263.915	248.072	54.8606	128.868
					10	315.233	118.679	233.81	142.283	236.209	573.45	266.871	44.3283	197.376
					12	387.331	88.5246	227.787	141.402	286.863	668.431	637.029	58.3338	661.044
					14	550.572	103.012	147.923	141.506	313.542			65.3686
					16		118.18	190.663	178.302	528.336			36.5487
					18		72.6758	203.534	129.991				67.3554
					20		135.225	528.947	263.296				127.366
					22		134.635		263.217				103.505
					24		141.224		422.35				301.101
					26		167.004
					28		199.958
					30		253.255
					32		469.6
	FIGURE S1D
		%CD4 T cells in blood			IgG	RT+αIgG (0/7)																			RT+αIgG	RT+αCD4
		IgG	αCD8			1	2	3	4	5	6	7												14	1
		6.49	0.79		0	49.3058	37.5457	36.0529	57.0209	61.4717	48.8661	54.7059												14	1
		9.05	0.9		2	178.015	75.8992	56.5293	41.6475	41.0035	101.348	84.2918												14	1
		3.76	0.48		4	201.58	78.377	104.248	64.0311	52.8801	82.3122	54.5569												14	1
		11.3	0.76		6	214.82	48.8505	101.121	89.9449	91.6068	83.3266	84.9463												20	1
		7.73	0.8		8	324.39	54.7444	72.5385	80.3129	92.0085	165.627	27.6695												20	1
		8.08	0.94		10	308.916	39.5986	55.5087	201.423	161.55	226.459	137.372												20	1
		9.6	0.84		12	251.725	44.3224	32.9151	294.749	157.351	235.617	106.773												14		1
			0.77		14	378.577	67.0149	55.3462	353.532	166.096	276.059	333.57												14		1
			0.75		16		119.022	84.2404		244.339														14		1
					18		180.934	178.76		382.898														18		1
					20		309.81	327.527		446.904														18		1
		Statistics: Two-tailed t-test			22																			18		1
		p value: <0.0001			24																			18		1
					26																			20		1
					28																			20		1
					30
					32
					IgG	RT+αCD4 (0/9)
						1	2	3	4	5	6	7	8	9
					0	44.3466	45.1564	42.7622	61.7071	28.0797	44.6089	65.3936	59.5767	36.4369
					2	82.8414	62.4804	51.5775	44.3667	45.0661	64.9988	91.1433	85.7848	51.1624
					4	84.2974	117.846	45.8366	62.0629	99.2673	98.3945	75.9248	77.8214	53.3487
					6	136.337	98.8426	71.8049	86.6587	120.38	77.8899	70.0099	77.6574	41.3101
					8	191.207	69.8821	165.518	111.593	178.813	136.803	82.9513	92.9631	58.4798
					10	181.111	94.697	227.121	72.217	215.362	201.396	82.1233	76.9265	67.9377
					12	255.243	70.3091	402.998	111.42	234.374	177.884	106.914	95.1901	95.9111
					14	457.637	95.3593	636.192	115.392	521.39	296.475	85.5617	216.044	128.274
					16		234.783		276.852		364.382	163.123	321.264	174.204
					18		244.298		341.364		490.986	199.624	364.646	288.348
					20		398.576		558.714
					22
					24
					26
					28
					30
					32
	FIGURE S1E
		#DC1/mg of tumor				ItgaxCre- x Irf8f/f + RT (0/7)								ItgaxCre+ x Irf8f/f + RT (0/8)											ItgaxCre-	ItgaxCre+
		ItgaxCre-	ItgaxCre+			1	2	3	4	5	6	7		1	2	3	4	5	6	7	8			14	1
		17.12	2.45		0	75.28	75.8011	83.4252	78.2513	66.6667	47.46	51.0533		95.8391	80.3402	88.594	48.8982	73.1375	54.4934	41.0511	60.7102			20	1
		43.01	0.09		2	107.198	112.559	94.5661	105.928	58.1993	55.1126	66.5029		210.454	83.0546	111.89	28.9716	143.689	51.4786	88.0901	76.0628			22	1
		34.01	5.87		4	159.194	121.903	50.5373	103.675	58.5846	74.7375	63.5386		177.273	122.473	69.8035	40.6079	142.043	80.0408	93.8947	47.7421			28	1
		4.41694	6.63403		6	138.451	91.6533	57.6178	128.121	55.4609	48.1849	56.1238		205.993	91.2931	110.54	38.6159	102.504	70.2961	84.0695	61.9078			30	1
		19.8428	2.21863		8	257.064	75.9647	56.7371	102.824	30.9653	62.2905	62.2184		147.735	147.787	59.1434	34.3846	130.229	60.3967	86.5982	74.119			34	1
		1.76351	7.5888		10	372.633	85.6418	68.6555	151.121	39.5317	62.5735	46.5812		195.937	279.027	150.447	37.1514	151.146	44.3582	70.8201	109.122			38	1
					12	538.7	124.624	55.6906	31.4433	38.2381	44.6997	112.231		178.732	471.49	238.758	40.6517	291.8	81.9753	168.842	146.014			12		1
					14	798.587	120.832	43.2759	194.71	24.3344	61.5092	99.5243		142.253		102.79	69.7791	632.563	84.519	115.238	125.454			14		1
		Statistics: Two-tailed t-test			16		118.868	40.6948	89.5612	46.7279	97.9201	228.546		159.692		127.886	57.2895		86.9742	191.265	162.975			20		1
		p value: 0.0396			18		168.335	31.7029	84.1259	29.8658	72.7756	354.296		239.857		295.353	0		167.112	313.944	205.147			24		1
					20		244.414	87.6958	79.7724	42.4301	76.8092	602.124		280.932		432.745	0		190.467	350.932	274.337			28		1
					22		171.237	163.885	59.1672	38.8043	59.4267			266.414		648.435	63.8928		287.608		324.575			28		1
					24		53.5778	331.788		63.7185	0			170.55		1062.21	63.3525		246.724		377.275			30		1
					26		158.836	490.325		102.897	0			254.817			127.398		314.768		396.292			38		1
					28		167.152	1067.88		150.969	83.8429			445.645			105.163		393.128		521.403
					30		225.075			311.227	137.945						150.658		657.089
					32					626.175	182.865						121.694
					34					990	112.622						161.65
					36						158.072						116.341
					38						378.286						462.779

## Sheet: FIGURE S2
	FIGURE S2D
		Braf Tumors Cells/mg of tumor
		# of Monocytes/mg of tumor						# of MonoACT/mg of tumor						# of TAM/mg of tumor						# of myeloid DC/mg of tumor						# of DC1/mg of tumor						# of neutrophils/mg of tumor						# of eosinophils/mg of tumor
	Days post RT	0	1	3	5		Days post RT	0	1	3	5		Days post RT	0	1	3	5		Days post RT	0	1	3	5		Days post RT	0	1	3	5		Days post RT	0	1	3	5		Days post RT	0	1	3	5
		49.62	113.01	304.25	54.28			28.89	119.99	284.77	303.16			1036.58	415.28	1406.86	1365.67			37.71	52.76	125.54	453.3			35.51	6.3	32.78	45.91			67.27	24	34.32	12.42			432.28	548.03	367.95	252.06
		72.81	63.52	245.24	38.83			14.3	50.67	82.18	120.12			500.67	162.91	331.31	385.23			47.87	16.66	66.14	894.83			15.41	3.96	5.31	43.07			4.58	8.07	14.62	13.95			834.45	309.38	278.25	360.97
		71.17	234.48	125.98	44.2			47.87	92.75	47.14	136.96			1111.66	730.4	424.66	336.37			104.87	34.65	37.69	334.86			45.98	4.14	3.25	36.65			25.19	104.17	11.99	9.2			655.03	431.6	225.54	239.83
		52.99	199.06	391.21	39.16			43.48	359.63	36.58	67.11			477.76	2705.48	252.96	215.28			62.03	136.37	132.02	62.74			38.34	6.07	11.49	2.39			43.96	22		69.71			610.25	1176.77		101.15
		72.56	209.53	214.18	41.83			47.16	137.39	63.26	75.67			764.35	1522.32	509.29	215.32			81.42	91.82	55.91	57.79			24.37	0.69	6.72	7.7			9.42	17.61		7.09			1387.46	144.12		114.88
		66.66	122.52		49.16			10.03	89.77		208.91			645.8	385.88		626.73			81.44	22.67		108.91			40.53	0.59		14.07			24.81	14.2		20.33			486.72	122.4		130.78
		24.41	82.4		12.83			62.26	1.95		3.87			38.16	7.84		75.26			22.05	1.95		79.36			11.3	1.51		1.03			5.57	5.89		5.64			456.52	935.49		149.14
		24.66	67.54		57.55			7.17	4.29		10.42			118.14	22.7		281.57			67.39	1.51		190.81			37.23	0.84		2.27			671.88	9.1		23.72			330.8	216.41		377.49
		22.75	229.25		307.35			17.88	34.19		105.16			34.69	102.56		91.24			10.53	20.41		256.13			12.23	1.8		13.53			82.13	26.14		129.13			555.8	190.83		516.12
		47.56	48.66		745.17			278.2	10.17		832.5			60.69	67.97		634.56			21.5	7.92		714.9			6.81	7.1		85			133.94	102.15		327.18			608.82	147.1		832.5
		110.32	100.13		90.63			1.77	52.55		104.01			193.78	144.2		205.37			72.67	42.82		110.5			20.52	3.56		37.1			254.22	29.58		28.49			642.74	294.6		479.64
		14.92	147.11		233.85			36.02	53.55		155.42			78.7	372.08		273.07			6.15	60.87		193.33			11.32			3.49			71.71	47.53		64.35			435.46	128.69		161.23
		62.65	86.81		214.25			50.28	16.45		82.32			419.2	725.71		72.17			51.15	201.77		179.43						4.65			65.83	31.71		40.03			681.01	659.95		197.33
		52.9			12.83			4.23			3.87			434.4			75.26			60.88			31.47						1.03			24.97			5.64			2130.96	1099.03		149.14
		28.57			57.55			16.04			10.42			65.6			281.57			3.78			128.92						2.27						23.72			74.59	296.73		377.49
		85.05						20.15						59.56						27.03																		762.57
		55.66						10.03						685.25						195.79																		510.58
		24.41						62.26						38.16						22.05																		456.52
		109.58												118.14						67.39																		330.8
	Statistics: One-way ANOVA	with day 0	ns	p value: 0.0050	ns		Statistics: One-way ANOVA	with day 0	ns	ns	ns		Statistics: One-way ANOVA	with day 0	ns	ns	ns		Statistics: One-way ANOVA	with day 0	ns	ns	p value: 0.0011		Statistics: One-way ANOVA	with day 0	p value: 0.0196	ns	ns		Statistics: One-way ANOVA	with day 0	ns	ns	ns		Statistics: One-way ANOVA	with day 0	ns	ns	p value: 0.0259
	Statistics: One-way ANOVA	with day 1	ns	ns	ns		Statistics: One-way ANOVA	with day 1	ns	ns	ns		Statistics: One-way ANOVA	with day 1	ns	ns	ns		Statistics: One-way ANOVA	with day 1	ns	ns	p value: 0.0031		Statistics: One-way ANOVA	with day 1	ns	ns	ns		Statistics: One-way ANOVA	with day 1	ns	ns	ns		Statistics: One-way ANOVA	with day 1	ns	ns	ns
	Statistics: One-way ANOVA	with day 3	ns	ns	ns		Statistics: One-way ANOVA	with day 3	ns	ns	ns		Statistics: One-way ANOVA	with day 3	ns	ns	ns		Statistics: One-way ANOVA	with day 3	ns	ns	ns		Statistics: One-way ANOVA	with day 3	ns	ns	ns		Statistics: One-way ANOVA	with day 3	ns	ns	ns		Statistics: One-way ANOVA	with day 3	ns	ns	ns

## Sheet: FIGURE S4
	FIGURE S4A
	# of Monocytes/mg of tumor			# of MonoACT/mg of tumor			# of TAM/mg of tumor			# of DC1/mg of tumor			# of myeloid DC/mg of tumor
	αIgG	αCCR2		αIgG	αCCR2		αIgG	αCCR2		αIgG	αCCR2		αIgG	αCCR2
	243.815	52.0773		1081.78	78.905		1254.58	650.178		281.69	26.8277		679.369	85.2175
	829.473	36.1345		2613.98	70.3671		821.864	705.573		201.661	49.4472		563.129	148.341
	625.084	63.3801		3246.51	80.8643		994.898	347.498		222.543	26.2263		759.265	65.5656
	173.766	118.102		2061.85	307.992		897.359	650.72		197.108	32.4202		604.291	69.4719
	204.806	144.198		3481.7	374.916		1656.25	1119.94		284.947	158.618		779.152	173.038
		111.738			311.512			1005.64			132.054			291.196
	Statistics: Two-tailed t-test			Statistics: Two-tailed t-test			Statistics: Two-tailed t-test			Statistics: Two-tailed t-test			Statistics: Two-tailed t-test
	p value: 0.0237			p value: 0.0003			p value: ns			p value:0.0005			p value:<0.0001
	FIGURE S4B
		WT + αIgG (0/15)																	WT + αCCR2 (0/15)
	0	47.1246	40.7409	32.4823	42.6805	47.7137	31.5871	33.9195	72.7364	34.2537	41.7556	48.9747	38.4566	45.742	57.1458	33.5305		0	31.7826	36.5935	53.7443	31.4797	56.9951	42.0561	38.0478	41.7143	35.5814	33.8601	49.5846	47.2923	47.7443	36.4415	42.32
	2	117.082	85.2644	47.295	41.5312	40.1198	70.6988	66.47	84.5596	61.8095	48.6677	92.8682	48.0237	84.1505	72.9615	28.7354		2	61.5426	44.0697	74.6912	51.5794	64.5408	51.1815	44.3618	74.4568	36.5841	39.8698	44.713	70.0964	50.5776	35.5335	48.4453
	4	172.755	84.086	69.0148	59.8051	91.1425	78.7899	75.1352	157.386	112.142	90.1247	152.675	41.1883	101.276	90.0028	48.0567		4	138.024	67.1906	148.358	51.6725	102.943	46.7111	31.7214	61.8832	41.7395	24.126	31.2999	75.0607	65.5574	35.043	40.425
	6	339.108	175.165	102.608	61.5614	75.0688	168.534	87.8517	67.3601	37.0576	74.2789	165.691	63.2353	120.339	111.954	47.8803		6	130.96	82.4167	162.869	86.2662	80.3249	29.7096	33.6056	52.1287	25.9191	13.8321	38.64	78.1628	107.743	38.1943	60.5274
	8	296.545	176.856	116.725	49.2571	121.644	177.525	69.6001	46.4062	34.5	100.25	174.225	69.9907	110.899	125.909	44.7338		8	141.851	38.4521	143.306	67.2494	84.0297	43.9746	51.6614	40.6708	39.777	12.3306	37.3899	92.0816	71.5281	33.2451	91.2838
	10	339.811	188.714	156.493	60.9483	197.856	191.972	69.3843	73.8178	84.948	62.4811	226.217	93.3368	135.958	118.152	59.9549		10	213.827	48.461	212.573	67.0708	104.796	49.2141	85.3394	63.5713	58.9791	17.3498	37.3568	129.624	52.9451	30.436	77.2881
	12	553.959	264.171	284.969	108.912	375.33	120.779	113.564	126.242	118.619	179.354	244.005	59.9033	179.842	121.411	71.4983		12	362.607	144.149	186.315	121.969	148.514	45.7045	80.7696	85.8404	36.484	15.3811	35.5982	173.544	103.156	29.7078	148.411
	14		397.727	386.314	130.629	512.917	120.295	95.2346	84.4153	77.6633	308.525	200.673	99.3905	253.766	124.585	80.976		14	529.793	137.967	354.058	76.805	217.049	35.3826	77.8542	83.5415	25.2732	0	26.8007	257.378	130.79	24.2842	136.798
	16		545.804	445.36	181.386		130.466	125.74	77.9936	96.4324	315.756	336.691	71.791	270.214	146.035	123.644		16		72.9897	460.511	77.3421	306.862	49.0589	44.6874	105.022	35.0615	0	42.9813	275.782	170.74	41.0631	287.374
	18			500.021	105.518		126.691	65.7972	104.247	106.472	504.298	307.646	75.2939	487.685	121.455	117.642		18		66.056		92.0711	421.874	51.5829	50.3866	171.527	57.0349	0	0	471.986	277.361	52.87	361.279
	20				145.155		207.154	111.636	65.9208	136.567		474.231	61.7316		265.482	139.086		20		156.039		161.271		61.5396	70.33	154.059	56.9019	0	75.3703		358.98	75.5592	490.753
	22				349.07		448.496	164.809	160.524	122.006			93.6164		328.506	231.046		22		313.149		387.081		63.9752	39.9475	228.763	60.3263	16.6193	0		467.976	113.356
	24				462.833			439.152	92.508	105.557			131.435		503.074	268.352		24		489.851		498.552		37.0999	71.8036	326.37	68.247	28.7515	0			240.535
	26								172.234	283.107			158.428			532.409		26						90.842	89.6388	548.059	92.5356	23.9252	0			242.961
	28								249.145	247.156			172.05					28						50.3898	109.016		111.387	19.3571	106.428			505.809
	30								491.649	450.22			262.274					30						91.6208	164.151		134.266	60.5222	62.1964
	32																	32						39.9161	179.738		136.394	31.6711
	34																	34						99.5319	178.468		307.936	65.7774
	36																	36						143.435	241.79		515.834	91.5723
	38																	38						227.834	436.875			101.562
	40																	40						452.387				75.1745
	42																	42										141.823
	44																	44										207.974
	46																	46										223.325
	48																	48										224.328
	50																	50										384.99
	52																	52										495.795
	FIGURE S4C
		# CD8 T cells/mg of tumor			# CD4 T cells/mg of tumor			# Treg/mg of tumor			% CD8/% Treg			% CD4/% Treg
		αIgG	αCCR2		αIgG	αCCR2		αIgG	αCCR2		αIgG	αCCR2		αIgG	αCCR2
		10050	7270.01		416.133	228.845		2083.28	943.288		4.82412	7.7071		0.199749	0.242604
		4679.09	8281.47		287.944	387.891		1642.18	1177.25		2.84932	7.0346		0.175342	0.329489
		1141.25	10514.8		285.665	361.01		1189.1	1423.01		0.959763	7.38916		0.240237	0.253695
		7463.17	8294.66		260.619	281.647		1980.03	1217.89		3.76923	6.81067		0.131624	0.231258
		2096.57	3979.68		121.342	185.539		1328.3	1039.74		1.57838	3.82759		0.0913514	0.178448
			3913.88			129.823			622.256			6.28983			0.208633
			6628.49			342.817			447.423			14.8148			0.766204
			2885.09			82.5667			298.948			9.65079			0.27619
		Statistics: Two-tailed t-test			Statistics: Two-tailed t-test			Statistics: Two-tailed t-test			Statistics: Two-tailed t-test			Statistics: Two-tailed t-test
		p value: ns			p value: ns			p value: 0.0069			p value: 0.0071			p value: ns
	FIGURE S4D																																			Itgax-Cre(-/-)Irf4f/Δ	Itgax-Cre(+/-)Irf4f/Δ
		Itgax-Cre(-/-)Irf4f/Δ (0/10)												Itgax-Cre(+/-)Irf4f/Δ (0/9)																					6	1
	0	69.595	83.0632	67.9853	50.2386	85.2256	61.506	76.1564	40.9248	67.0288	79.8713		0	52.7636	44.5477	84.2478	43.7221	52.7218	71.7294	50.7174	67.5999	78.8294													8	1
	2	119.653	94.6185	106.858	100.069	146.686	76.6638	53.9618	47.0921	183.823	159.81		2	73.3199	111.06	139.795	103.198	96.0195	55.389	74.1563	134.935	119.16													10	1
	4	197.305	108.311	131.048	129.473	160.883	78.3086	80.7337	139.942	211.69	287.271		4	130.131	114.811	244.941	122.224	127.112	134.958	118.827	114.918	294.891													10	1
	6	214.992	93.8089	528.813	150.601	54.0237	124.402	81.2036	162.532	562.422	175.799		6	166.281	123.573	330.69	160.016	61.682	152.814	73.5557	90.4756	284.948													20	1
	8	566.446	127.394		128.511	153.51	129.546	86.4581	128.757	397.832	380.723		8	127.405	199.62	370.368	85.8963	43.3384	98.5899	46.9902	121.014	291.305													20	1
	10		68.237		71.7342	140.245	136.794	74.416	116.505	717.76	190.135		10	94.7459	233.231	815.151	187.61	71.9194	100.14	37.5017	113.159	217.758													20	1
	12		102.102		118.968	188.609		78.7417	119.458		262.872		12	108.218	274.031		283.071	81.1104	116.733	158.512	165.989	314.81													24	1
	14		153.47		293.553	209.853		82.7011	112.297		212.982		14	85.2778	295.646		306.56	82.0166	121.856	225.574	95.3574	431.705													24	1
	16		179.044		360.859	209.853		142.97	120.202		485.634		16	162.364	433.084		519.699	82.0166	122.767	139.341	226.925	614.126													24	1
	18		179.044		360.859	209.853		277.45	204.123		451.389		18	178.236	452.504		533.57	82.0166	138.171	447.283	349.653														10		1
	20		221.786		360.859	188.787		333.433	438.779		458.05		20	178.236	452.504		533.57	116.554	390.274	484.594	413.111														16		1
	22		325.093		253.621	168.37							22	100.111	466.873			92.4329																	20		1
	24		550.764		469.232	310.139							24	114.901	485.416			147.226																	20		1
	26												26	270.649	777.604																				20		1
	28												28																						20		1
	30												30																						24		1
																																			26		1
																																			26		1
	FIGURE S4D
		# moDC/mg of tumor
		Itgax-Cre(-/-)	Itgax-Cre(+/-)
		862.124	3632.4
		3119.02	1948.24
		1314.78	2010.44
		2335.7	2091.69
		2043.16
	FIGURE S4E
	Cd301b DTR
	B16OVA
	# of Monocytes/mg of tumor			# of MonoACT/mg of tumor			# of TAM/mg of tumor			# of DC1/mg of tumor			# of myeloid DC/mg of tumor
	(-DT)	(+DT)		(-DT)	(+DT)		(-DT)	(+DT)		(-DT)	(+DT)		(-DT)	(+DT)
	770.435	486.838		497.541	139.966		235.201	803.283		52.7695	51.7266		307.571	143.009
	143.363	85.7755		189.703	104.276		208.529	259.008		47.7878	52.138		220.114	75.6843
	605.49	231.023		464.088	289.912		522.099	978.452		101.519	108.717		467.714	226.493
	789.683	104.018		510.74	98.5431		286.8	270.993		68.7535	90.3311		459.666	172.45
	641.984	601.563		1303.07	394.919		1322.18	890.865		290.421	174.499		622.877	225.012
	697.623	727.737		983.912	408.166		937.842	1449.15		217.184	249.962		694.332	300.587
	571.041	652.546		240.908	764.092		678.112	1171.24		35.6901	72.5051		279.572	128.278
	611.619	214.211		227.818	47.8557		406.378	551.48		43.1007	15.9519		350.963	54.6922
	117.798	91.0942		106.579	21.0023		574.965	652.842		9.34903	18.7249		30.8518	48.0775
	419.552	288.665		219.609	1635.77		504.773	3518.1		55.7217	24.0554		170.443	195.45
		141.932			134.835			719.121			40.214			59.1382
		45.5034			48.4079			372.741			12.5861			35.8219
		264.76			163.362			515.436			42.2489			27.6026
	Statistics: Two-tailed t-test			Statistics: Two-tailed t-test			Statistics: Two-tailed t-test			Statistics: Two-tailed t-test			Statistics: Two-tailed t-test
	p value: 0.0285			p value: ns			p value: ns			p value:ns			p value:0.0015
	FIGURE S4F	B16F1																																		αIgG (0/10)	αCD115 (0/10)
		WT + αIgG (0/10)												WT + αCD115 (0/10)																					0
	0	30.3627	33.59	35.1803	37.2249	33.023	65.8911	38.5104	34.0029	40.7246	41.9824		0	34.2982	35.3594	35.5749	34.1395	30.3844	31.2378	48.3691	30.3699	38.7538	43.3054												2
	2	61.238	39.8343	41.9195	42.5862	31.6506	78.4711	91.2244	38.6135	81.9744	66.9615		2	117.98	57.0497	107.025	48.5312	52.1901	50.2023	82.2162	41.854	47.0334	58.6987												4
	4	49.1619	93.7584	47.2973	66.9882	41.31	103.594	72.1916	32.4741	99.0511	49.0281		4	137.095	121.614	108	42.0339	92.754	41.7618	128.16	62.7304	52.7902	98.5313												6
	6	109.219	79.2701	93.1101	103.683	51.4567	174.465	53.6276	41.9795	190.378	74.4092		6	149.559	193.746	127.042	78.9831	76.82	47.3742	155.584	68.2371	30.4413	69.7705												8
	8	68.8021	79.7713	94.9632	96.9657	60.7471	176.338	121.78	24.2768	256.634	95.5348		8	118.182	189.296	75.2144	42.6059	72.7332	103.597	228.969	120.101	90.4488	216.587												10
	10	51.8261	118.62	85.0097	200.582	49.1921	221.186	68.5012	64.0762	254.486	82.0826		10	82.1043	347.161	144.47	31.3003	114.374	90.4553	226.801	69.9239	66.8981	156.343												12		1
	12	88.4822	146.048	160.413	310.907	57.1946	256.991	73.7933	66.1262	335.185	102.723		12	149.131	593.583	362.802	77.8707	168.157	174.383	305.443	184.703	148.629	207.126												14	1	1
	14	102.826	136.836	214.334	511.892	59.6499	254.796	63.645	76.2948	487.189	84.5223		14	113.886		426.428	78.0818	288.581	162.257	497.846	138.659	117.785	147.284												14	1	1
	16	56.835	79.3293	292.61		58.0945	472.83	46.4183	60.0687		179.255		16	80.7952			25.6188	298.832	191.948		124.837	145.079	138.845												16	1
	18	64.6837	75.1843	472.918		49.8334		42.1115	90.5478		215.665		18	89.6515			40.5301	422.365	460.16		92.8441	112.466	233.693												18	1	1
	20	88.5246	145.529			65.956		77.6793	91.0406		327.386		20	95.6202			112.043				123.555	162.783	246.483												18		1
	22	131.063	190.927			45.5068		71.6597	85.2154		514.81		22	194.408			123.994				98.5781	140.366	148.44												20
	24	120.24	305.914			81.7314		83.8807	97.4302				24	178.8			121.721				120.109	207.027	286.89												22	1
	26	149.18	513.144			74.6359		129.517	129.654				26	218.748			164.549				86.2017	140.151	448.935												24
	28	301.547				168.881		309.281	124.614				28	369.961			196.723				171.748	375.3													26	1	1
	30	175.162				126.017		533.889	209.632				30	523.004			206.744				190.425	533.994													28
	32	547.824				241.471			181.546				32				524.052				300.149														30		1
	34					408.513			241.216				34								300.705														30	1	1
	36								438.06				36								532.04														32	1	1
	38												38																						34	1
	40												40																						34
																																			36	1	1
																																			38
																																			40
	FIGURE S4G	B16F1																																		MMDTR(-) (0/9)	MMDTR(+) (0/10)
		MMDTR(-) (0/9)											MMDTR(+) (0/10)																						0
	0	32.9745	55.336	37.9288	41.4071	38.5012	40.1224	56.8641	43.0753	39.4081		0	55.2044	31.1891	36.0808	36.1542	33.2626	31.1787	40.0003	34.6639	35.3589	49.0857													2
	2	21.8866	47.8262	52.1344	74.0843	48.1839	58.0621	61.8512	72.8122	63.8553		2	44.2414	44.3954	77.9482	51.7277	32.6899	51.8391	64.2406	40.0292	69.9966	61.528													4
	4	18.9695	58.1769	47.0424	103.553	46.7101	82.1295	66.2083	73.8584	68.2375		4	36.5099	59.7866	62.2125	37.4506	49.3181	36.9014	58.2114	65.8156	48.3126	64.445													6
	6	30.9658	71.7283	50.3902	154.775	65.2175	128.178	83.7414	148.748	83.0746		6	34.7638	64.2489	52.0095	34.9991	26.1757	47.4259	39.9114	99.8275	50.9617	51.5691													8
	8	47.3327	62.7478	46.1276	158.91	40.2928	101.417	72.8889	196.27	54.653		8	36.9157	82.4851	68.5005	22.9898	34.0817	53.0087	44.937	37.0505	47.5567	66.4073													10
	10	93.5465	74.6359	72.2093	68.6478	45.9888	148.631	83.8356	132.017	40.8389		10	31.3731	67.4771	29.8215	12.7419	31.0006	97.6332	28.7094	49.3025	38.8879	34.1538													12	1
	12	177.532	75.5787	56.8766	229.13	63.6262	279.542	128.247	345.849	81.8741		12	0	109.585	32.3216	0	34.4096	149.257	14.0255	36.5177	59.9877	43.258													14
	14	157.999	100.582	95.1062	137.019	69.3173	336.709	159.653		57.1353		14	0	107.462	23.438	0	44.3256	341.18	51.5939	44.6758	35.0376	45.4591													16	1
	16	368.862	105.032	93.2983	233.996	62.7016	534.587	102.697		40.315		16	0	142.49	22.3407	0	39.5441	424.346	33.083	29.9554	40.7148	43.9267													18	1	1
	18	490.917	138.429	89.44	444.037	49.9055		184.742		77.566		18	30.1428	185.239	37.0539	0	47.9514	475.882	49.4853	22.9473	46.7911	50.8251													18	1
	20		102.821	67.1501		66.67		208.145		115.264		20	0	541.268	47.9029	0	71.8989		93.8104	43.5005	54.1025	73.287													20		1
	22		195.428	181.728		72.0486		359.26		91.2713		22	33.462		76.8973	0	121.984		96.3605	57.6185	75.6263	235.086													22
	24		263.929	172.318		70.7857		461.297		134.307		24	106.356		107.33	0	177.402		81.1122	72.6356	161.455	164.951													24	1
	26		290.246	203.945		61.7477				106.308		26	142.044		163.141	0	274.411		127.575	105.09	216.615	296.254													26
	28		528.969	155.111		103.492				110.15		28	148.196		224.875	0	466.115		154.031	64.869	212.516	448.62													28	1	1
	30			348.37		155.732				144.383		30	350.479		406.142	0			303.27	151.947	272.654														28		1
	32			448.051		126.876				173.437		32	514.99		457.071	0			254.241	163.721	284.615														30
	34					150.308				228.375		34				30.5869			348.305	110.906	434.347														32	1	1
	36					224.892				290.812		36				89.3093				159.432															34		1
	38					186.296				460.943		38				71.7091				103.12															34		1
	40					361.767						40				67.0247				255.099															34		1
	42					286.161						42				134.788				188.817															36
	44					480.507						44				96.9097				223.573															38	1
	46											46				132.756				447.583															40
	48											48				141.051																			42
	50											50				165.567																			44	1
	52											52				122.071																			46		1
	54											54				276.234																			48
	56											56				367.109																			50
	58											58				478.921																			52
	60											60																							54
																																			56
																																			58		1
																																			60

## Sheet: FIGURE S5
	FIGURE S5C	Csf2KO mice
		# of Monocytes/mg of tumor			# of MonoACT/mg of tumor			# of TAM/mg of tumor			# of DC1/mg of tumor			# of myeloid DC/mg of tumor
		B16	B16∆GM-CSF		B16	B16∆GM-CSF		B16	B16∆GM-CSF		B16	B16∆GM-CSF		B16	B16∆GM-CSF
		146.958	16		4091.44	1556.62		1407.79	268.661		173.678	17.2958		1090.49	102.621
		349.449	299.12		2840	2398.6		1718.03	359.79		146.091	53.6158		1612.84	166.491
		674.64	211.979		2576.75	1399.47		1152.51	257.256		117.125	29.8417		524.72	97.7573
		1072.19	369.841		4873.59	1286.89		2249.65	513.248		350.899	109.443		1454.28	245.302
		599.409	695.591		2805.23	4779.23		1990.04	1712.95		107.894	231.864		625.783	544.17
		344.566	958.138		1476.71	4081.36		742.458	1647.82		75.2029	78.5717		456.687	388.493
		752.625	260.793		2714.29	2455.39		480.592	1353.17		48.3614	93.492		175.31	450.238
		370.322	100.975		1150.21	513.582		360.512	348.191		49.0493	27.8553		208.459	81.8249
		385.242			1191.73			648.071			36.0039			306.034
		665.345			2829.5			869.241			64.3882			397.06
		Statistics: Two-tailed t-test			Statistics: Two-tailed t-test			Statistics: Two-tailed t-test			Statistics: Two-tailed t-test			Statistics: Two-tailed t-test
		p value: ns			p value: ns			p value: ns			p value: ns			p value:0.042
	FIGURE S5C	Csf2KO mice
		# CD8 T cells/mg tumor			# Treg/mg tumor			CD8/Treg
		B16	B16∆GM-CSF		B16	B16∆GM-CSF		B16	B16∆GM-CSF
		8998.9	25698.4		568.681	490.124		15.8242	52.4324
		18815.6	11061.4		1114.9	971.089		16.8766	11.3907
		9776.4	12613.5		1805.02	461.511		5.41623	27.3308
		8467.13	8155.91		2850.96	933.602		2.96992	8.73596
		4765.82	21579.5		2591.94	1094.17		1.83871	19.7222
		7371.08	6963.39		3220.97	1897.52		2.28846	3.66972
		1703.21	25546.3		1251.56	684.731		1.36087	9.40476
		7610.09	15333.7		2485.69	1167.45		3.06156	22.3938
		965.558	6832.63					2.713	5.85263
		Statistics: Two-tailed t-test			Statistics: Two-tailed t-test			Statistics: Two-tailed t-test
		p value: 0.0321			p value: 0.0154			p value: 0.0421
	FIGURE S5C	Csf2KO mice
		# CD8 IFNg T cells/mg tumor			# CD8 TNF T cells/mg tumor			# CD8 GzmB T cells/mg tumor
		B16	B16∆GM-CSF		B16	B16∆GM-CSF		B16	B16∆GM-CSF
		7145.13	22923		5480.33	18836.9		4112.5	13800
		5513.89	6061.65		4145.19	3749.82		5758.3	5121.43
		5258.09	9043.86		2929.63	7101.38		4064.22	7542.86
		1892.03	3205.27		1815.78	3931.15		1296.3	2185.78
		3980.38	7207.57		3611.83	9775.53		2203.95	4229.59
		294.655	2172.58		44.9647	2854.99		722.161	2339.7
		4071.4	13360.7		3690.9	8813.48		3188.63	14076
		72.8996	11439		42.4845	12527.7		119.729	5796.16
			3778.45			3990.26			2384.59
		Statistics: Two-tailed t-test			Statistics: Two-tailed t-test			Statistics: Two-tailed t-test
		p value: 0.0487			p value: 0.0179			p value: ns
